# Supplementary material for: Global Prioritization of Disease Candidate Metabolites Based on a Multi-omics Composite Network
Source: Sci Rep. 2015 Nov 24;5:17201. doi: 10.1038/srep17201 (PMC4657017; doi:10.1038/srep17201)
Supplement: Supplementary Table S6 [file srep17201-s2.xls]

## Sheet: SREP-15-21802-s02
Pvalue for breast cancer dataset
CID	Random Walk Scroe	Pvalue
753	0.00225864	0.000135494
24529	0.00186189	0.000501594
888	0.00113282	0.00101302
2353	0.0008222	0.00177976
2249	0.000782277	0.00193757
5280961	0.000713024	0.00223911
2336	0.000708842	0.00225983
5994	0.000661832	0.00248512
6022	0.000622798	0.00269872
68841	0.000574117	0.00302019
2733526	0.000548233	0.00320643
6398953	0.000517668	0.00345112
784	0.000487883	0.00371599
764	0.0004494	0.00412726
5280353	0.000447079	0.00415409
544	0.000437213	0.004267
5957	0.000435283	0.00428959
41322	0.000432264	0.00432731
312145	0.000428069	0.00437195
5757	0.000419183	0.00448592
281	0.000389221	0.00492136
444795	0.000387013	0.00495218
12035	0.000374744	0.00515223
123631	0.000368812	0.00526461
445154	0.000366921	0.00530101
3973	0.000364732	0.00534139
65154	0.000360221	0.00542295
5318002	0.000358521	0.00545856
208908	0.000349196	0.00562327
176870	0.000336281	0.00587992
2519	0.000321491	0.00620058
3385	0.000303902	0.00664054
5280343	0.000303858	0.0066424
60838	0.000303703	0.00664506
880	0.000292156	0.00695962
240	0.000282128	0.0072492
936	0.000278462	0.00736105
7420	0.000277854	0.00737965
27476	0.000270503	0.00761477
17756770	0.000265804	0.00776222
65040	0.000240997	0.00867986
305	0.000239074	0.00875399
14985	0.000237182	0.0088313
443154	0.000228716	0.0092043
6830	0.000219088	0.00964506
105024	0.000218609	0.0096687
6037	0.000217566	0.00971732
5884	0.000215001	0.00985096
186907	0.000213899	0.00990595
3081361	0.000212747	0.00996227
2244	0.000206474	0.0102893
104842	0.000206234	0.0103018
2662	0.000202882	0.0105008
33032	0.000201279	0.0105821
65064	0.000200337	0.0106384
1145	0.000200113	0.0106506
5280352	0.000195435	0.0109336
145068	0.000192928	0.0110848
4332	0.000191835	0.0111477
6326970	0.000190505	0.0112266
1110	0.000187575	0.01142
445794	0.000187226	0.0114485
6758	0.000185951	0.011534
23973	0.000176819	0.0121727
5280489	0.000176655	0.0121823
60795	0.000175286	0.0122899
36314	0.000169931	0.0127096
23930	0.000167115	0.012932
5350	0.000164462	0.0131331
146570	0.000161605	0.0133587
5280453	0.000160684	0.0134482
150311	0.000155214	0.0139583
10184653	0.000155105	0.0139673
177	0.000154768	0.0139981
135	0.000154516	0.0140205
2162	0.000153879	0.0140845
1673	0.00014833	0.0146039
86	0.000145919	0.0148459
264	0.000145379	0.0149001
6802	0.000144922	0.014949
23724531	0.000139638	0.0155008
5886	0.000138748	0.0156004
945	0.000138353	0.0156472
5359597	0.000138261	0.015656
5280445	0.000136533	0.0158414
439155	0.000134188	0.0161137
300	0.000132991	0.0162476
5943	0.000130679	0.0165135
8977	0.000129783	0.0166296
5997	0.000128935	0.0167301
977	0.000128595	0.0167705
439456	0.00012553	0.0171905
92153	0.000122941	0.017529
16738692	0.000122236	0.017627
6013	0.00012052	0.0178595
449459	0.000119917	0.0179474
3712	0.000118847	0.0181039
5202	0.000117714	0.018258
311	0.000117704	0.018259
1123	0.000113401	0.0189413
439196	0.000111422	0.0192577
5280885	0.000111306	0.0192742
172198	0.000110297	0.0194575
5281708	0.000110193	0.0194726
6083	0.000109751	0.0195441
124886	0.000108999	0.0196629
24766	0.000108487	0.0197487
6857599	0.000108286	0.0197811
72	0.000107846	0.0198616
637090	0.000107844	0.0198621
5961	0.000106586	0.0200879
187	0.000105069	0.0203605
6302	0.000103913	0.0205646
241	0.000103486	0.0206469
5280344	0.000103334	0.0206743
190	0.000102499	0.0208239
65070	0.000102219	0.0208719
14003	0.000102192	0.0208767
6419702	0.000101766	0.0209527
445639	0.000101492	0.0210008
1014	0.000100204	0.0212476
5283588	9.99e-05	0.0213119
5460048	9.94e-05	0.0214131
5356793	9.93e-05	0.0214269
597	9.87e-05	0.0215343
447	9.83e-05	0.0216366
439214	9.78e-05	0.0217343
996	9.75e-05	0.0217867
23954	9.71e-05	0.0218794
13804	9.63e-05	0.0220446
1135	9.52e-05	0.0222734
24755493	9.42e-05	0.0224785
4585	9.28e-05	0.0227816
923	9.15e-05	0.0230662
643975	9.05e-05	0.0233084
3893	9.02e-05	0.0233669
123727	8.95e-05	0.0235499
5283560	8.92e-05	0.0236206
3397	8.9e-05	0.0236772
5461123	8.83e-05	0.0238318
4055	8.81e-05	0.0238789
6132	8.79e-05	0.023936
445713	8.75e-05	0.0240422
5839	8.64e-05	0.0242798
813	8.6e-05	0.0243977
6175	8.57e-05	0.0244516
93	8.51e-05	0.0245999
969516	8.46e-05	0.0247468
1349907	8.45e-05	0.0247646
24755492	8.44e-05	0.0247867
12544	8.44e-05	0.0248063
702	8.42e-05	0.0248462
657298	8.31e-05	0.0251347
123938	8.29e-05	0.0251947
23931	8.29e-05	0.0252046
10393	8.28e-05	0.0252104
5881	8.26e-05	0.0252643
5280355	8.15e-05	0.0255733
24154	8.13e-05	0.0256145
21387	8.13e-05	0.025627
439153	8.03e-05	0.025899
5280443	8.01e-05	0.0259572
5359596	7.98e-05	0.0260473
452110	7.97e-05	0.0260805
6322	7.95e-05	0.0261291
441074	7.78e-05	0.0266204
10635	7.67e-05	0.0269601
5280335	7.67e-05	0.0269713
174	7.63e-05	0.0270954
8158	7.6e-05	0.0271929
439427	7.59e-05	0.02722
781	7.45e-05	0.0276257
23939	7.44e-05	0.0276451
985	7.39e-05	0.0278276
807	7.37e-05	0.0278876
5280360	7.17e-05	0.0285266
3830	7.16e-05	0.0285622
6450363	7.07e-05	0.02886
278	6.95e-05	0.0292991
667639	6.78e-05	0.0298935
5960	6.72e-05	0.030084
60961	6.58e-05	0.0306307
1023	6.57e-05	0.0306775
60953	6.56e-05	0.0306854
1045	6.52e-05	0.0308475
444899	6.46e-05	0.0310816
4829	6.43e-05	0.0311958
66414	6.37e-05	0.0314503
443295	6.31e-05	0.0316897
439162	6.24e-05	0.0319809
439260	6.15e-05	0.0323512
24139	6.04e-05	0.0328409
9750	5.93e-05	0.0332952
790	5.87e-05	0.0335869
643976	5.8e-05	0.0339392
4021	5.72e-05	0.034309
15667	5.7e-05	0.0343706
1088	5.55e-05	0.0351235
6076	5.53e-05	0.0352407
23932	5.4e-05	0.0358807
896	5.39e-05	0.0359538
1174	5.39e-05	0.0359546
439246	5.39e-05	0.0359554
65127	5.36e-05	0.036072
1049	5.36e-05	0.0360765
1175	5.24e-05	0.0367473
984	5.19e-05	0.0370167
443247	5.05e-05	0.0377808
1015	5.05e-05	0.0377885
1089	5.02e-05	0.0379134
5326566	5e-05	0.0380457
5785	4.88e-05	0.0387938
51	4.82e-05	0.0391259
785	4.81e-05	0.0391626
493570	4.78e-05	0.0393358
5280733	4.67e-05	0.0400359
47289	4.61e-05	0.0404006
445354	4.54e-05	0.0408719
4624	4.52e-05	0.0409809
54687	4.47e-05	0.0413587
187790	4.43e-05	0.0416355
439230	4.43e-05	0.0416575
1567	4.39e-05	0.0419309
3121	4.35e-05	0.0421905
928	4.26e-05	0.042822
5816	4.19e-05	0.043399
39763	4.19e-05	0.0434118
5280503	4.17e-05	0.0434968
44257	4.17e-05	0.0435306
1103	4.13e-05	0.0438603
402	4.06e-05	0.0444232
77999	4.04e-05	0.0445239
73000	4.03e-05	0.0446342
20392	4.01e-05	0.044788
64945	3.99e-05	0.0449939
1548943	3.97e-05	0.0451432
280	3.93e-05	0.0454439
445070	3.92e-05	0.0455789
439173	3.87e-05	0.0460178
6816	3.81e-05	0.0464809
6675	3.8e-05	0.0465991
439177	3.77e-05	0.0468969
104806	3.76e-05	0.0469572
892	3.75e-05	0.0470221
5810	3.74e-05	0.0471639
527	3.73e-05	0.0472096
6804	3.71e-05	0.0474381
64960	3.68e-05	0.0477096
681	3.67e-05	0.0477527
440071	3.67e-05	0.0478098
6041	3.64e-05	0.0480308
5283155	3.59e-05	0.0485739
7847	3.58e-05	0.0486517
935	3.57e-05	0.0487795
87642	3.53e-05	0.049186
291	3.52e-05	0.0492922
15103	3.48e-05	0.0496607
60823	3.47e-05	0.0497957
14986	3.43e-05	0.0502152
89594	3.42e-05	0.0502949
5280795	3.39e-05	0.0506923
16019966	3.37e-05	0.0509083
3246323	3.36e-05	0.0509772
6503	3.34e-05	0.0512096
9543716	3.32e-05	0.0514535
887	3.27e-05	0.0520146
83887	3.26e-05	0.0521227
5281855	3.24e-05	0.0523738
948	3.24e-05	0.0523791
107737	3.23e-05	0.0524482
156414	3.23e-05	0.0524947
5962	3.2e-05	0.0528626
23963	3.2e-05	0.0528935
24883430	3.18e-05	0.0530903
23950	3.15e-05	0.0534926
5280613	3.14e-05	0.0535943
23995	3.14e-05	0.0536265
10680	3.14e-05	0.0536328
4091	3.13e-05	0.0537202
5280450	3.1e-05	0.054094
158	3.1e-05	0.0541397
338	3.08e-05	0.0543488
122724	3.07e-05	0.0544562
5789	3.07e-05	0.0545043
449171	3e-05	0.0553735
2719	2.99e-05	0.0554373
91486	2.99e-05	0.0555555
153311	2.97e-05	0.0557561
91474	2.95e-05	0.0559498
6031	2.95e-05	0.0559633
5950	2.95e-05	0.0560085
161491	2.92e-05	0.0563499
796	2.9e-05	0.0566605
5754	2.89e-05	0.0568252
5282768	2.88e-05	0.0570085
24316	2.88e-05	0.0570268
439285	2.87e-05	0.0570813
5281877	2.87e-05	0.0570869
5280482	2.87e-05	0.0570885
750	2.87e-05	0.0571815
679	2.85e-05	0.0573794
5282152	2.85e-05	0.0574437
1060	2.85e-05	0.0574554
5819	2.84e-05	0.0575773
9321	2.8e-05	0.0581296
222528	2.78e-05	0.0584636
446925	2.77e-05	0.0585662
5988	2.77e-05	0.05858
65359	2.76e-05	0.0587024
4775	2.76e-05	0.0588037
668	2.74e-05	0.0591238
535165	2.73e-05	0.0592282
11509	2.73e-05	0.0592928
6691	2.68e-05	0.059903
439340	2.67e-05	0.0601121
5462311	2.67e-05	0.0602016
10267	2.66e-05	0.0603255
5920	2.64e-05	0.0606626
3776	2.61e-05	0.0611073
439236	2.59e-05	0.0614825
10917	2.59e-05	0.0614992
1051	2.57e-05	0.061843
145729	2.57e-05	0.0618557
711	2.57e-05	0.0619022
1032	2.54e-05	0.0623069
1090	2.53e-05	0.0624431
71	2.52e-05	0.0627341
6326983	2.5e-05	0.0630016
93556	2.5e-05	0.063013
65103	2.48e-05	0.0633754
104858	2.47e-05	0.0636623
91469	2.46e-05	0.0638353
774	2.45e-05	0.063937
5281969	2.45e-05	0.0639617
439869	2.44e-05	0.064178
588	2.43e-05	0.0643823
802	2.42e-05	0.0646055
5283544	2.42e-05	0.0646246
94221	2.4e-05	0.0649493
289	2.4e-05	0.0649973
5311211	2.36e-05	0.0657197
15993	2.36e-05	0.0657654
5862	2.35e-05	0.0659713
6029	2.35e-05	0.0659952
6439312	2.35e-05	0.066012
121935	2.34e-05	0.0661929
805	2.32e-05	0.0664455
28179	2.32e-05	0.0666389
107758	2.3e-05	0.0668637
150855	2.3e-05	0.0669408
2265	2.29e-05	0.0671658
649	2.29e-05	0.0672048
5281672	2.28e-05	0.0672864
192	2.27e-05	0.0675465
5793	2.27e-05	0.0676049
65091	2.26e-05	0.0677795
5283344	2.23e-05	0.0685308
1125	2.21e-05	0.0688725
339	2.21e-05	0.0689854
5280878	2.2e-05	0.0690189
65131	2.2e-05	0.0691028
6137	2.2e-05	0.0691732
439998	2.2e-05	0.0691836
5333	2.2e-05	0.0691876
6338	2.18e-05	0.0696251
18418	2.17e-05	0.0697038
444183	2.15e-05	0.0701953
795	2.15e-05	0.070233
6445562	2.15e-05	0.0703629
82400	2.14e-05	0.0705688
119	2.13e-05	0.0706567
637541	2.13e-05	0.070695
439855	2.12e-05	0.0710547
5280381	2.09e-05	0.0715983
61739	2.09e-05	0.0718135
5282280	2.08e-05	0.0719918
1245	2.06e-05	0.0724006
5368397	2.05e-05	0.0726225
6327182	2.04e-05	0.0730662
370	2.04e-05	0.0730853
439303	2.03e-05	0.0732213
778	2.03e-05	0.073258
443212	2.03e-05	0.0733119
6326954	2.02e-05	0.0734679
6036	2.02e-05	0.0736243
6176	2.01e-05	0.0736812
440104	2e-05	0.0741687
890	1.97e-05	0.0748526
6262	1.97e-05	0.07497
712	1.97e-05	0.0750021
439608	1.96e-05	0.0751565
787	1.96e-05	0.0752202
18950	1.95e-05	0.0753363
30819	1.95e-05	0.0753956
447277	1.93e-05	0.0758932
68617	1.89e-05	0.0771002
223997	1.89e-05	0.0771676
57363	1.87e-05	0.0777673
1738	1.87e-05	0.0779434
157350	1.84e-05	0.0785757
83998	1.84e-05	0.0785962
736186	1.82e-05	0.0793026
4946	1.81e-05	0.0795388
11583	1.79e-05	0.0804376
5282945	1.76e-05	0.0812824
10964	1.76e-05	0.0814184
6325610	1.75e-05	0.0815723
4183	1.75e-05	0.0816089
243	1.75e-05	0.081779
5870	1.72e-05	0.0825717
23976	1.72e-05	0.0828555
5281654	1.72e-05	0.0829341
180	1.71e-05	0.0832407
5951	1.7e-05	0.0833887
6131	1.7e-05	0.0833908
119607	1.7e-05	0.0836719
123800	1.68e-05	0.0841719
5280724	1.64e-05	0.0858092
199	1.64e-05	0.0859203
10214	1.63e-05	0.086089
1530	1.62e-05	0.0864338
159296	1.62e-05	0.0865656
938	1.62e-05	0.0866581
5280863	1.62e-05	0.0866711
7028	1.61e-05	0.0869089
9064	1.6e-05	0.0871456
864	1.6e-05	0.0874734
6133	1.59e-05	0.0876929
84265	1.59e-05	0.0878013
1678	1.57e-05	0.088767
6030	1.56e-05	0.0888417
11005	1.56e-05	0.0889912
25892	1.56e-05	0.0890662
5280363	1.55e-05	0.0893733
39484	1.52e-05	0.0909843
17473	1.51e-05	0.0911865
7102	1.51e-05	0.0913316
10428	1.5e-05	0.0917471
9416	1.5e-05	0.0918831
6305	1.5e-05	0.091936
403	1.49e-05	0.0919902
24472	1.48e-05	0.0926804
277	1.46e-05	0.093738
5282360	1.46e-05	0.0938903
867	1.46e-05	0.0938905
448457	1.43e-05	0.0950903
3672	1.43e-05	0.0952306
2723601	1.43e-05	0.0954323
9700	1.42e-05	0.0956894
439164	1.41e-05	0.0961204
10786	1.41e-05	0.0963013
4650	1.41e-05	0.0963111
5354618	1.4e-05	0.0964862
1102	1.39e-05	0.0970244
7405	1.38e-05	0.0976389
6128	1.38e-05	0.0977333
221493	1.38e-05	0.0977558
174174	1.38e-05	0.0979259
6251	1.37e-05	0.0981804
11163	1.37e-05	0.0985781
263	1.36e-05	0.0989248
17106	1.35e-05	0.099301
1983	1.34e-05	0.0998908
5280884	1.34e-05	0.100097
439709	1.34e-05	0.100301
5280493	1.33e-05	0.100879
9679	1.32e-05	0.101163
5991	1.32e-05	0.101373
3001028	1.31e-05	0.102014
5280914	1.3e-05	0.102424
5280374	1.3e-05	0.102552
735	1.29e-05	0.103157
8378	1.29e-05	0.103304
156391	1.27e-05	0.104442
444493	1.27e-05	0.104533
2513	1.25e-05	0.105454
6057	1.25e-05	0.105626
5288826	1.25e-05	0.105699
222656	1.25e-05	0.105894
247	1.24e-05	0.106256
1794427	1.24e-05	0.106333
107689	1.24e-05	0.106392
10663	1.24e-05	0.106421
3690	1.24e-05	0.106493
5753	1.24e-05	0.10656
66868	1.23e-05	0.106833
586	1.23e-05	0.107078
2153	1.22e-05	0.107439
445858	1.22e-05	0.107918
6140	1.21e-05	0.108651
5281915	1.21e-05	0.108679
2554	1.2e-05	0.108864
6450208	1.2e-05	0.108938
947	1.2e-05	0.109065
1775	1.19e-05	0.109673
3134	1.19e-05	0.109718
99289	1.19e-05	0.110012
980	1.18e-05	0.11033
3639	1.18e-05	0.110791
4171	1.18e-05	0.110847
32756	1.17e-05	0.111237
323	1.17e-05	0.111544
6438166	1.17e-05	0.111551
5790	1.16e-05	0.111866
13730	1.16e-05	0.112177
6508	1.16e-05	0.11233
6106	1.15e-05	0.112417
22880	1.15e-05	0.112683
127	1.15e-05	0.112786
65063	1.14e-05	0.113238
971	1.14e-05	0.113777
5280492	1.14e-05	0.113916
757	1.13e-05	0.113943
5280497	1.13e-05	0.114575
4462	1.13e-05	0.11466
126	1.12e-05	0.114892
13712	1.12e-05	0.115044
2724385	1.12e-05	0.115149
11361	1.12e-05	0.115228
7339	1.12e-05	0.115458
6433873	1.11e-05	0.116347
23327	1.1e-05	0.116955
957	1.1e-05	0.116961
689043	1.09e-05	0.117324
637760	1.09e-05	0.11756
104756	1.09e-05	0.117796
6115	1.09e-05	0.117858
5359268	1.09e-05	0.117874
8082	1.08e-05	0.118332
5280373	1.08e-05	0.118496
5756	1.07e-05	0.119239
2756	1.07e-05	0.119345
6021	1.07e-05	0.119719
72281	1.07e-05	0.119735
2995	1.07e-05	0.119751
8742	1.06e-05	0.120085
1146	1.06e-05	0.120125
107	1.06e-05	0.120225
5282411	1.06e-05	0.120599
7027	1.05e-05	0.120849
594	1.05e-05	0.120856
160617	1.05e-05	0.121215
5386	1.04e-05	0.122289
440936	1.04e-05	0.122404
439579	1.03e-05	0.122745
2966	1.03e-05	0.122789
6	1.03e-05	0.123374
1119	1.02e-05	0.123507
5281707	1.02e-05	0.123607
13711	1.02e-05	0.123692
79025	1.02e-05	0.123786
18343	1.02e-05	0.123895
64689	1.02e-05	0.124275
6238	1.01e-05	0.124464
6329	1e-05	0.125554
65728	9.97e-06	0.126129
5283546	9.93e-06	0.126531
8629	9.92e-06	0.126581
970	9.92e-06	0.126639
91443	9.9e-06	0.126754
1188	9.85e-06	0.127323
10819	9.8e-06	0.127799
5780	9.77e-06	0.128131
8955	9.72e-06	0.128602
222284	9.7e-06	0.128774
12594	9.69e-06	0.12887
447903	9.67e-06	0.129155
137	9.59e-06	0.129948
637542	9.55e-06	0.130354
5958	9.54e-06	0.130467
3520	9.53e-06	0.130641
27401	9.41e-06	0.131946
93072	9.4e-06	0.131959
7427	9.37e-06	0.132323
18845	9.36e-06	0.13244
6288	9.35e-06	0.132524
440080	9.34e-06	0.132713
5610	9.32e-06	0.132879
71077	9.28e-06	0.133311
145742	9.26e-06	0.133588
6047	9.24e-06	0.133837
10690	9.19e-06	0.134327
439156	9.15e-06	0.134849
3676	9.13e-06	0.135033
5280805	9.09e-06	0.135478
5280346	9.09e-06	0.13557
159325	9.07e-06	0.135794
5280723	9.03e-06	0.136249
6575	9.01e-06	0.136423
618	8.99e-06	0.136645
72924	8.99e-06	0.136696
654	8.99e-06	0.136704
104994	8.98e-06	0.136836
92817	8.93e-06	0.137448
9903	8.87e-06	0.138153
439604	8.86e-06	0.138293
64968	8.85e-06	0.138418
911	8.8e-06	0.138972
196	8.8e-06	0.139048
72276	8.72e-06	0.139991
12599	8.71e-06	0.140145
114881	8.7e-06	0.14018
5282379	8.69e-06	0.140318
69362	8.66e-06	0.140785
540	8.66e-06	0.140803
439161	8.65e-06	0.140811
1826	8.65e-06	0.140818
239	8.65e-06	0.140824
165271	8.64e-06	0.141007
2083	8.62e-06	0.14122
667490	8.62e-06	0.141242
6475228	8.62e-06	0.141251
105071	8.6e-06	0.141517
135191	8.59e-06	0.141589
444305	8.58e-06	0.141698
675	8.57e-06	0.141915
439234	8.56e-06	0.141998
5460413	8.54e-06	0.142221
637511	8.53e-06	0.142412
439373	8.52e-06	0.142563
73268	8.49e-06	0.142896
638015	8.49e-06	0.142977
8582	8.48e-06	0.14312
5460935	8.46e-06	0.143348
3696	8.43e-06	0.143742
990	8.41e-06	0.14399
7345	8.41e-06	0.144038
5353269	8.4e-06	0.144119
1050	8.4e-06	0.144142
991	8.38e-06	0.144367
849	8.38e-06	0.144402
165217	8.37e-06	0.144439
185	8.34e-06	0.144956
439202	8.32e-06	0.145225
38853	8.29e-06	0.14555
6325	8.27e-06	0.145833
14923	8.27e-06	0.145896
79094	8.19e-06	0.146955
967	8.17e-06	0.147218
655	8.16e-06	0.147354
164939	8.16e-06	0.147444
760	8.11e-06	0.148126
5460362	8.1e-06	0.148328
3955	8.03e-06	0.149302
7005	8.02e-06	0.14941
445127	8e-06	0.149714
3034759	8e-06	0.149743
23964	7.98e-06	0.15
23990	7.98e-06	0.150095
65124	7.94e-06	0.15062
1183	7.94e-06	0.150655
5280483	7.89e-06	0.151418
439192	7.85e-06	0.151941
897	7.81e-06	0.152502
65059	7.79e-06	0.15281
220	7.79e-06	0.15282
4138	7.79e-06	0.152834
931	7.77e-06	0.153186
5280879	7.75e-06	0.153417
689	7.72e-06	0.153988
674	7.72e-06	0.154022
80220	7.68e-06	0.154555
1169	7.68e-06	0.154629
10805	7.63e-06	0.155307
23985	7.6e-06	0.155892
8618	7.58e-06	0.156099
3035422	7.58e-06	0.156115
42119	7.58e-06	0.156181
379	7.56e-06	0.15641
65094	7.55e-06	0.156666
65533	7.54e-06	0.156784
1130	7.54e-06	0.156813
5283731	7.54e-06	0.15683
114873	7.52e-06	0.157063
408	7.51e-06	0.157289
28417	7.45e-06	0.158299
1196	7.45e-06	0.158309
8468	7.44e-06	0.158473
71853	7.43e-06	0.158548
647	7.4e-06	0.159146
8028	7.4e-06	0.159147
445675	7.37e-06	0.15967
1182	7.36e-06	0.159791
92832	7.33e-06	0.160283
699	7.32e-06	0.160357
31401	7.31e-06	0.160525
446284	7.29e-06	0.160901
445638	7.29e-06	0.160977
5281166	7.28e-06	0.161024
487	7.24e-06	0.161789
5779	7.23e-06	0.161963
247304	7.22e-06	0.16207
547	7.22e-06	0.162108
5312	7.21e-06	0.162404
65058	7.2e-06	0.162434
439175	7.17e-06	0.163095
1030	7.14e-06	0.163642
114935	7.13e-06	0.163729
444679	7.12e-06	0.163876
439168	7.08e-06	0.164554
16042541	7.03e-06	0.165491
798	7e-06	0.166083
1195	6.99e-06	0.166291
78168	6.95e-06	0.16697
439383	6.93e-06	0.16732
6400629	6.93e-06	0.167359
123831	6.9e-06	0.167869
3314	6.9e-06	0.167886
77982	6.88e-06	0.168187
65076	6.86e-06	0.168602
8663	6.82e-06	0.169461
10430	6.79e-06	0.170004
5280890	6.78e-06	0.170156
439357	6.76e-06	0.170479
162602	6.75e-06	0.170757
464	6.72e-06	0.171392
3001055	6.69e-06	0.171957
14180	6.68e-06	0.172108
460	6.67e-06	0.172237
71080	6.65e-06	0.172652
439183	6.62e-06	0.173345
439229	6.6e-06	0.173568
729	6.55e-06	0.174699
13945	6.53e-06	0.174998
772	6.53e-06	0.175075
5280794	6.53e-06	0.17509
5280378	6.49e-06	0.175823
6274	6.48e-06	0.176175
78821	6.48e-06	0.176175
38	6.45e-06	0.176655
439167	6.41e-06	0.177432
6166	6.4e-06	0.177712
6228	6.4e-06	0.177833
5971	6.38e-06	0.178061
4788	6.37e-06	0.178354
5357696	6.32e-06	0.179451
15047	6.32e-06	0.179495
834	6.31e-06	0.179652
60606	6.24e-06	0.181211
439353	6.22e-06	0.181553
656601	6.21e-06	0.181711
2088	6.21e-06	0.181859
723	6.21e-06	0.18191
439468	6.19e-06	0.182164
1198	6.18e-06	0.18242
119065	6.17e-06	0.18269
227	6.16e-06	0.182835
68570	6.16e-06	0.18294
123804	6.15e-06	0.183137
2526	6.15e-06	0.18316
44176387	6.14e-06	0.183473
46173807	6.13e-06	0.183537
1044	6.13e-06	0.183646
5879	6.12e-06	0.183791
8948	6.11e-06	0.183963
72422	6.11e-06	0.184052
25163993	6.02e-06	0.185998
440624	6.02e-06	0.186146
439176	6.01e-06	0.186251
115254	6e-06	0.186399
356	5.96e-06	0.1874
2724480	5.95e-06	0.187631
11103	5.84e-06	0.190198
5280934	5.84e-06	0.19031
3469	5.84e-06	0.190312
999	5.84e-06	0.190384
443266	5.83e-06	0.190454
67678	5.83e-06	0.190579
5546	5.8e-06	0.191235
1054	5.77e-06	0.192077
222786	5.77e-06	0.192129
447920	5.74e-06	0.192842
16755624	5.73e-06	0.192989
161815	5.72e-06	0.193393
33	5.71e-06	0.193576
444	5.71e-06	0.193585
444212	5.71e-06	0.193685
23724458	5.68e-06	0.194261
2477	5.68e-06	0.194319
598	5.63e-06	0.195556
64959	5.63e-06	0.195594
65065	5.61e-06	0.196192
975	5.54e-06	0.197786
23993	5.54e-06	0.197811
61503	5.53e-06	0.19812
91528	5.52e-06	0.198396
94318	5.52e-06	0.1984
5317750	5.51e-06	0.198578
5281957	5.51e-06	0.198773
439551	5.5e-06	0.198841
18396	5.5e-06	0.198859
69507	5.5e-06	0.199045
5885531	5.48e-06	0.199382
67973	5.46e-06	0.200038
2879	5.45e-06	0.200231
45259169	5.43e-06	0.200727
444412	5.43e-06	0.200759
23938	5.42e-06	0.201064
4913	5.42e-06	0.201108
6597	5.41e-06	0.20118
713	5.4e-06	0.201517
445049	5.4e-06	0.201606
5283157	5.39e-06	0.201908
9904	5.38e-06	0.202153
439750	5.37e-06	0.202416
2771	5.37e-06	0.20247
3562	5.37e-06	0.202491
535	5.32e-06	0.203633
5281426	5.3e-06	0.20419
671	5.28e-06	0.204864
439182	5.27e-06	0.205046
439248	5.27e-06	0.205046
72886	5.26e-06	0.20533
978	5.25e-06	0.205521
123986	5.23e-06	0.206266
439653	5.23e-06	0.206321
444266	5.22e-06	0.206503
5505	5.21e-06	0.206767
700	5.2e-06	0.206929
8980	5.19e-06	0.207313
751	5.16e-06	0.208279
21100	5.14e-06	0.208619
6434253	5.13e-06	0.208893
6306	5.13e-06	0.208982
442428	5.12e-06	0.209251
5656	5.12e-06	0.209281
165331	5.12e-06	0.209388
3446	5.1e-06	0.209753
5282796	5.1e-06	0.209914
5312983	5.08e-06	0.210454
5283454	5.08e-06	0.210525
5284627	5.06e-06	0.21095
10238	5.04e-06	0.211539
5281243	5.04e-06	0.211723
9260	5.03e-06	0.211835
5570	5.03e-06	0.211885
439197	5.02e-06	0.212113
6613	5.02e-06	0.212144
23724459	5.02e-06	0.212173
2969	5.01e-06	0.21251
186	5e-06	0.212863
107902	4.99e-06	0.213174
5212	4.99e-06	0.21318
57469	4.98e-06	0.213245
107835	4.98e-06	0.213423
10253	4.96e-06	0.214105
743	4.94e-06	0.214455
644109	4.94e-06	0.214457
123847	4.94e-06	0.214516
5282263	4.93e-06	0.214812
1001	4.93e-06	0.214946
26840	4.92e-06	0.215325
10457	4.91e-06	0.215556
171548	4.9e-06	0.215691
5353456	4.9e-06	0.215723
421	4.89e-06	0.216172
1017	4.88e-06	0.216284
5896	4.86e-06	0.216996
21236	4.86e-06	0.217159
836	4.85e-06	0.217248
440735	4.85e-06	0.217357
68152	4.84e-06	0.217489
168928	4.84e-06	0.217599
439258	4.84e-06	0.217687
9548602	4.83e-06	0.217889
7489	4.82e-06	0.218113
24755486	4.81e-06	0.218448
6267	4.77e-06	0.219828
9958	4.76e-06	0.22001
439194	4.76e-06	0.220167
4970	4.74e-06	0.220649
64969	4.74e-06	0.220725
440709	4.73e-06	0.221001
6450346	4.73e-06	0.221011
1388	4.72e-06	0.221538
5281792	4.71e-06	0.221617
16666	4.7e-06	0.222065
124300	4.69e-06	0.222283
5280886	4.68e-06	0.222598
92729	4.66e-06	0.22322
92787	4.66e-06	0.223458
99470	4.66e-06	0.223464
5429	4.65e-06	0.2236
24261	4.65e-06	0.2238
17756737	4.63e-06	0.224313
11421	4.63e-06	0.22444
98792	4.61e-06	0.224945
164628	4.61e-06	0.22499
189	4.61e-06	0.225103
10742	4.6e-06	0.225221
5280531	4.56e-06	0.226744
24892719	4.55e-06	0.227015
439444	4.55e-06	0.227073
449538	4.53e-06	0.227486
92746	4.52e-06	0.227845
439220	4.52e-06	0.227848
10634	4.52e-06	0.227934
863	4.51e-06	0.228376
5460164	4.49e-06	0.228983
979	4.49e-06	0.229071
5460104	4.48e-06	0.229296
24417	4.48e-06	0.229307
6058	4.48e-06	0.229466
44176376	4.47e-06	0.229721
9294	4.46e-06	0.229972
529	4.46e-06	0.23015
188966	4.45e-06	0.230535
94715	4.42e-06	0.23153
6421	4.42e-06	0.231574
123826	4.41e-06	0.231797
439284	4.41e-06	0.231875
439218	4.39e-06	0.232392
244	4.37e-06	0.233381
2380	4.35e-06	0.233779
114926	4.34e-06	0.234363
1021	4.33e-06	0.234775
637796	4.32e-06	0.234892
440707	4.32e-06	0.235046
564	4.32e-06	0.235046
1053	4.32e-06	0.235174
32801	4.3e-06	0.235877
92824	4.29e-06	0.236047
10494	4.29e-06	0.236238
650	4.28e-06	0.236347
5283159	4.28e-06	0.236424
79014	4.28e-06	0.236522
19	4.27e-06	0.236725
167685	4.26e-06	0.237068
3516	4.26e-06	0.237171
5281227	4.26e-06	0.237309
8094	4.25e-06	0.237389
439498	4.25e-06	0.237569
5280458	4.24e-06	0.237844
4687	4.24e-06	0.238066
440625	4.23e-06	0.238464
5497163	4.21e-06	0.238915
35717	4.2e-06	0.239526
5283389	4.19e-06	0.239838
92135	4.19e-06	0.239928
997	4.17e-06	0.240447
121948	4.17e-06	0.240721
4277439	4.17e-06	0.240727
5359367	4.16e-06	0.240979
10621	4.15e-06	0.241171
43	4.15e-06	0.241264
122331	4.15e-06	0.241306
92105	4.15e-06	0.241363
58	4.14e-06	0.241588
3082032	4.14e-06	0.24161
440641	4.14e-06	0.241696
102288	4.14e-06	0.241712
5144	4.14e-06	0.241869
115089	4.14e-06	0.241894
45259166	4.13e-06	0.242096
5002	4.1e-06	0.24318
1079	4.1e-06	0.243256
92133	4.1e-06	0.243284
439418	4.09e-06	0.243521
25163997	4.09e-06	0.24365
9427	4.08e-06	0.244254
1031	4.07e-06	0.244626
440667	4.07e-06	0.244638
2707	4.06e-06	0.244675
99478	4.04e-06	0.245761
122121	4.03e-06	0.245925
70914	4.03e-06	0.246057
846	4.03e-06	0.246102
100427	4.03e-06	0.246253
644260	4.03e-06	0.246255
439455	4.02e-06	0.246413
445995	4.02e-06	0.246578
1018	4.02e-06	0.24668
173183	4.01e-06	0.246821
7961	4e-06	0.247224
1549098	3.99e-06	0.247724
23967	3.97e-06	0.248516
439242	3.97e-06	0.248591
32518	3.95e-06	0.249496
67955	3.94e-06	0.249549
169148	3.94e-06	0.249661
105068	3.94e-06	0.249815
5280793	3.92e-06	0.250488
49	3.91e-06	0.250949
444718	3.9e-06	0.251168
3845	3.9e-06	0.251181
10114	3.9e-06	0.251416
71070	3.9e-06	0.251487
54575	3.88e-06	0.252117
2724705	3.88e-06	0.252199
76900	3.87e-06	0.252729
5352426	3.87e-06	0.252781
439271	3.86e-06	0.252948
670	3.85e-06	0.253298
1052	3.85e-06	0.2533
635	3.85e-06	0.253312
8956	3.85e-06	0.25355
80283	3.85e-06	0.253561
1178	3.85e-06	0.25363
84815	3.83e-06	0.254159
6443013	3.83e-06	0.254278
7839	3.83e-06	0.254283
11197	3.83e-06	0.254368
5280899	3.83e-06	0.25444
24771772	3.82e-06	0.25452
643757	3.82e-06	0.254649
69602	3.81e-06	0.255063
37786	3.81e-06	0.255153
10631	3.81e-06	0.255311
140523	3.8e-06	0.255464
3423265	3.8e-06	0.25566
439939	3.78e-06	0.256313
309	3.77e-06	0.256672
144	3.77e-06	0.256859
6569	3.76e-06	0.257435
998	3.76e-06	0.257469
878	3.75e-06	0.257724
439924	3.74e-06	0.258232
3152	3.73e-06	0.258532
246983	3.73e-06	0.258578
5281116	3.73e-06	0.258826
439160	3.72e-06	0.258883
439744	3.72e-06	0.25922
21872884	3.71e-06	0.259425
5355054	3.71e-06	0.259498
1179	3.71e-06	0.259534
9061	3.7e-06	0.260016
619	3.7e-06	0.260069
92810	3.67e-06	0.261274
6287	3.66e-06	0.261828
66417	3.63e-06	0.263018
165381	3.62e-06	0.263624
20484	3.61e-06	0.264039
160936	3.61e-06	0.264093
10469	3.59e-06	0.264841
13849	3.59e-06	0.265003
92786	3.58e-06	0.26516
3036580	3.58e-06	0.265168
791	3.58e-06	0.265219
92851	3.58e-06	0.265295
2331	3.58e-06	0.265473
439163	3.57e-06	0.265813
8988	3.57e-06	0.265824
6366	3.56e-06	0.266132
11915	3.56e-06	0.266173
439288	3.56e-06	0.266282
82755	3.56e-06	0.266311
3767	3.55e-06	0.266703
121893	3.55e-06	0.266754
1176	3.55e-06	0.266789
8180	3.55e-06	0.266997
6184	3.55e-06	0.267061
6912	3.54e-06	0.267104
2022	3.53e-06	0.268002
5255	3.52e-06	0.268278
105021	3.51e-06	0.268554
91451	3.51e-06	0.268617
185792	3.51e-06	0.268674
4369188	3.51e-06	0.268721
128861	3.5e-06	0.269046
6557	3.5e-06	0.269141
1136	3.49e-06	0.269593
91552	3.46e-06	0.27116
2130	3.46e-06	0.271187
445408	3.45e-06	0.271524
3037582	3.45e-06	0.271794
3126	3.42e-06	0.273191
65254	3.42e-06	0.273251
440717	3.4e-06	0.273881
159603	3.4e-06	0.273923
10850	3.4e-06	0.274276
65110	3.4e-06	0.274283
6473724	3.39e-06	0.27433
449517	3.39e-06	0.274351
6354	3.39e-06	0.27442
166760	3.39e-06	0.274782
439278	3.39e-06	0.274787
6437063	3.37e-06	0.275424
92918	3.37e-06	0.275554
5801	3.36e-06	0.275838
107904	3.36e-06	0.276148
11146	3.34e-06	0.277015
36511	3.34e-06	0.277203
439178	3.33e-06	0.277631
904	3.32e-06	0.278307
261	3.3e-06	0.279264
6119	3.29e-06	0.279421
84571	3.28e-06	0.280307
5280490	3.27e-06	0.280474
65113	3.27e-06	0.280538
439213	3.26e-06	0.280956
4595	3.26e-06	0.281188
439227	3.26e-06	0.281391
5710148	3.26e-06	0.281478
448839	3.25e-06	0.281488
89472	3.24e-06	0.28244
172313	3.23e-06	0.28273
8053	3.23e-06	0.282875
1068	3.21e-06	0.283955
10037499	3.2e-06	0.284245
5280329	3.2e-06	0.284534
5281912	3.19e-06	0.284889
15104	3.19e-06	0.284964
4644	3.19e-06	0.285042
65543	3.18e-06	0.285277
5880	3.18e-06	0.285376
5280888	3.18e-06	0.285642
8103	3.17e-06	0.285808
65249	3.17e-06	0.286111
123802	3.16e-06	0.286772
6438343	3.15e-06	0.28728
5283632	3.14e-06	0.287456
18230	3.14e-06	0.287549
73323	3.14e-06	0.287763
604	3.13e-06	0.288451
16129616	3.13e-06	0.288482
161166	3.12e-06	0.288604
9085	3.12e-06	0.28893
440447	3.11e-06	0.289438
756	3.1e-06	0.2897
6857410	3.08e-06	0.290769
159287	3.08e-06	0.290785
673	3.08e-06	0.291174
440558	3.06e-06	0.292148
546	3.05e-06	0.29247
28598	3.05e-06	0.292639
1112	3.05e-06	0.292664
5280880	3.05e-06	0.292913
18519	3.04e-06	0.293108
25076	3.04e-06	0.293513
57449	3.03e-06	0.293828
6743	3.02e-06	0.294116
1092	3.02e-06	0.294391
656979	3.01e-06	0.294701
5460448	3.01e-06	0.295079
10204	3.01e-06	0.295185
1024	3e-06	0.295503
439289	2.99e-06	0.296032
31229	2.99e-06	0.296289
65559	2.98e-06	0.296439
123694	2.98e-06	0.29682
440670	2.98e-06	0.296831
5280745	2.98e-06	0.296848
273	2.97e-06	0.297186
865	2.96e-06	0.297568
11850	2.95e-06	0.298614
827	2.94e-06	0.298974
10467	2.94e-06	0.299043
10090750	2.93e-06	0.299356
439287	2.92e-06	0.300266
2812	2.92e-06	0.300511
5280581	2.9e-06	0.301251
442793	2.9e-06	0.301386
169485	2.9e-06	0.301517
4649	2.89e-06	0.302161
439252	2.89e-06	0.302282
7909	2.88e-06	0.302314
8583	2.88e-06	0.302346
8530	2.88e-06	0.302728
5486953	2.88e-06	0.302932
447145	2.87e-06	0.303187
68310	2.87e-06	0.303306
342	2.87e-06	0.303427
637517	2.87e-06	0.303467
5510	2.87e-06	0.303495
439415	2.87e-06	0.303546
3344189	2.86e-06	0.303671
643	2.86e-06	0.303696
533	2.84e-06	0.30488
70315	2.84e-06	0.304999
440591	2.84e-06	0.305027
123762	2.84e-06	0.305069
24401	2.83e-06	0.305466
1832	2.83e-06	0.305522
439279	2.83e-06	0.30576
12122	2.82e-06	0.30612
59	2.82e-06	0.306336
16902	2.82e-06	0.306432
25249	2.8e-06	0.30741
6437392	2.8e-06	0.307871
143	2.8e-06	0.307878
91475	2.79e-06	0.308197
439294	2.79e-06	0.308306
5284371	2.79e-06	0.308367
903	2.79e-06	0.308499
439450	2.78e-06	0.308997
440045	2.78e-06	0.309052
440946	2.77e-06	0.309298
2733536	2.77e-06	0.309523
5280518	2.75e-06	0.310686
12039	2.75e-06	0.310884
9877306	2.75e-06	0.310895
3033895	2.74e-06	0.311421
129846	2.74e-06	0.311482
24798684	2.74e-06	0.311717
2725	2.73e-06	0.312137
8642	2.73e-06	0.312266
439584	2.72e-06	0.312712
803	2.72e-06	0.312772
6436082	2.71e-06	0.313701
24238	2.7e-06	0.313765
121396	2.7e-06	0.314359
10455	2.69e-06	0.31442
10594	2.69e-06	0.31459
92753	2.69e-06	0.314705
71567	2.69e-06	0.314958
123991	2.68e-06	0.315076
5281235	2.68e-06	0.315119
788	2.68e-06	0.315472
5281120	2.67e-06	0.31567
439862	2.67e-06	0.315693
441037	2.67e-06	0.316273
439503	2.67e-06	0.316297
5280933	2.66e-06	0.316426
179	2.66e-06	0.31665
321	2.65e-06	0.317286
5460873	2.65e-06	0.317317
20	2.65e-06	0.317481
31260	2.65e-06	0.317484
6435286	2.64e-06	0.317647
23974	2.64e-06	0.317849
102544	2.64e-06	0.317865
7302	2.63e-06	0.318472
67701	2.63e-06	0.31864
441302	2.63e-06	0.318906
5460467	2.62e-06	0.319052
89	2.62e-06	0.319529
7967	2.61e-06	0.319745
445580	2.61e-06	0.3198
520	2.61e-06	0.319831
1055	2.61e-06	0.31988
2266	2.61e-06	0.320025
11301	2.61e-06	0.320065
454	2.6e-06	0.320461
6436143	2.6e-06	0.320745
105074	2.59e-06	0.321501
165243	2.59e-06	0.321641
4901	2.58e-06	0.321671
6054	2.58e-06	0.321854
16500	2.58e-06	0.322168
68271	2.58e-06	0.322201
8314	2.58e-06	0.322313
5318532	2.57e-06	0.322423
72423	2.57e-06	0.32258
699414	2.57e-06	0.323001
133323	2.56e-06	0.323132
964	2.56e-06	0.323137
4914	2.56e-06	0.323388
9395	2.56e-06	0.323687
5864	2.55e-06	0.324428
440775	2.54e-06	0.324949
1237	2.54e-06	0.325014
108192	2.53e-06	0.325609
64961	2.52e-06	0.32591
5358	2.52e-06	0.325971
6380	2.52e-06	0.326147
31277	2.52e-06	0.326272
12647	2.52e-06	0.326314
6590	2.51e-06	0.326663
115015	2.51e-06	0.326668
439195	2.5e-06	0.327349
656506	2.5e-06	0.327662
11006912	2.5e-06	0.327795
7046	2.49e-06	0.328365
123917	2.48e-06	0.328875
10474509	2.48e-06	0.328978
5280382	2.48e-06	0.329122
225936	2.48e-06	0.329157
434	2.47e-06	0.329733
9947823	2.47e-06	0.329747
7808	2.46e-06	0.330212
204	2.46e-06	0.330346
66416	2.45e-06	0.330963
15719509	2.45e-06	0.33118
5280883	2.45e-06	0.331582
440917	2.44e-06	0.331714
441481	2.43e-06	0.332777
9838356	2.43e-06	0.333059
1131	2.42e-06	0.333158
74426	2.42e-06	0.333327
414	2.42e-06	0.333407
439215	2.41e-06	0.334332
5280819	2.41e-06	0.334517
216	2.4e-06	0.334568
91531	2.4e-06	0.334619
65253	2.4e-06	0.334657
119547	2.4e-06	0.334786
8761	2.39e-06	0.335319
41211	2.39e-06	0.335387
3505109	2.38e-06	0.336174
546304	2.38e-06	0.336456
151438	2.38e-06	0.336485
36523	2.38e-06	0.336497
9060	2.37e-06	0.336808
102175	2.37e-06	0.336902
147004	2.37e-06	0.336908
5280877	2.37e-06	0.336989
5280881	2.37e-06	0.337141
114833	2.36e-06	0.337677
5283039	2.36e-06	0.3377
440355	2.36e-06	0.33779
439577	2.36e-06	0.338045
439586	2.36e-06	0.338102
6444117	2.36e-06	0.338224
24892715	2.35e-06	0.338427
443201	2.35e-06	0.338473
439394	2.35e-06	0.338558
7966	2.34e-06	0.339147
5280435	2.34e-06	0.339717
148197	2.33e-06	0.340213
5281326	2.33e-06	0.340379
24892789	2.32e-06	0.340878
5281128	2.31e-06	0.341647
8640	2.3e-06	0.342576
637540	2.3e-06	0.342645
6326996	2.3e-06	0.342876
853433	2.3e-06	0.342974
439216	2.29e-06	0.343183
105	2.29e-06	0.343188
101812	2.29e-06	0.343336
25310	2.29e-06	0.343568
164795	2.28e-06	0.344245
123953	2.27e-06	0.34467
10442	2.27e-06	0.345139
442009	2.26e-06	0.345468
439423	2.26e-06	0.345723
439232	2.26e-06	0.34573
37455	2.25e-06	0.346766
439436	2.25e-06	0.346805
441476	2.25e-06	0.346825
663	2.25e-06	0.346886
68374	2.25e-06	0.346971
8998	2.24e-06	0.347154
161500	2.24e-06	0.347164
6341	2.24e-06	0.347254
16755623	2.24e-06	0.347265
439184	2.24e-06	0.347397
12587	2.24e-06	0.347764
440932	2.24e-06	0.347799
26612	2.23e-06	0.347972
440043	2.23e-06	0.348035
949	2.23e-06	0.348037
440055	2.23e-06	0.348047
111064	2.23e-06	0.348417
2758	2.22e-06	0.349248
193305	2.22e-06	0.349344
5281699	2.21e-06	0.349555
5362549	2.21e-06	0.349906
65126	2.21e-06	0.350014
10140	2.21e-06	0.350159
2682	2.21e-06	0.350221
149	2.2e-06	0.350718
6436043	2.19e-06	0.351482
5283134	2.19e-06	0.351504
504	2.19e-06	0.35157
3036172	2.18e-06	0.352006
12232	2.18e-06	0.352054
79437	2.18e-06	0.352573
119412	2.18e-06	0.352603
20393	2.17e-06	0.352985
5497112	2.17e-06	0.353171
439639	2.16e-06	0.353827
447315	2.15e-06	0.355345
122347	2.14e-06	0.355509
5280784	2.14e-06	0.355516
16133805	2.14e-06	0.355895
800	2.13e-06	0.35646
439277	2.12e-06	0.357267
249	2.12e-06	0.357425
8617	2.12e-06	0.357793
13279	2.11e-06	0.358416
91	2.11e-06	0.358756
65095	2.09e-06	0.359747
5353355	2.09e-06	0.359766
688597	2.09e-06	0.359966
215	2.09e-06	0.359975
6290	2.09e-06	0.360331
1256	2.08e-06	0.360726
134490	2.08e-06	0.360766
440210	2.08e-06	0.36092
3014145	2.08e-06	0.360951
5287939	2.08e-06	0.360965
12046	2.08e-06	0.360994
440194	2.08e-06	0.361415
11756	2.07e-06	0.361969
428	2.07e-06	0.36201
3081383	2.07e-06	0.362195
440993	2.07e-06	0.362202
439235	2.06e-06	0.362517
10685	2.05e-06	0.363654
8339	2.04e-06	0.364282
13351	2.04e-06	0.364362
8259	2.04e-06	0.364581
24892763	2.04e-06	0.364743
439650	2.04e-06	0.364752
10394	2.04e-06	0.364806
94216	2.04e-06	0.364902
5866	2.04e-06	0.364919
5289090	2.03e-06	0.365251
637566	2.03e-06	0.365286
21706	2.03e-06	0.365308
160666	2.03e-06	0.365351
439459	2.03e-06	0.365648
107802	2.03e-06	0.365767
1190	2.03e-06	0.365848
5280473	2.03e-06	0.365895
11318	2.03e-06	0.365932
439400	2.03e-06	0.365936
71398	2.02e-06	0.366015
6736	2.02e-06	0.366489
385	2.02e-06	0.366515
3162	2.02e-06	0.366593
150856	2.02e-06	0.366827
440658	2.01e-06	0.36695
27812	2.01e-06	0.367159
23724461	2.01e-06	0.367201
145815	2.01e-06	0.367327
335	2.01e-06	0.367375
5781	2.01e-06	0.367475
25701	2.01e-06	0.367681
94136	2.01e-06	0.367713
439417	2e-06	0.367898
6436079	2e-06	0.368166
26613	2e-06	0.368274
446013	2e-06	0.368505
121885	1.99e-06	0.36896
5280816	1.99e-06	0.369564
133246	1.99e-06	0.369682
847	1.98e-06	0.369919
439774	1.98e-06	0.37047
1662	1.97e-06	0.371138
3348	1.97e-06	0.371183
1669	1.97e-06	0.371375
34312	1.96e-06	0.371679
5280865	1.96e-06	0.371841
496	1.96e-06	0.371984
439217	1.96e-06	0.372052
439251	1.96e-06	0.372124
107722	1.96e-06	0.372224
8215	1.95e-06	0.372562
5496796	1.95e-06	0.372583
440573	1.95e-06	0.373381
444485	1.94e-06	0.373622
5283387	1.94e-06	0.374162
440615	1.94e-06	0.374311
6919	1.94e-06	0.37438
439463	1.93e-06	0.374617
5280892	1.93e-06	0.37517
446066	1.92e-06	0.375692
440001	1.92e-06	0.375698
72361	1.92e-06	0.375878
119593	1.92e-06	0.375882
10349	1.91e-06	0.37702
5280720	1.91e-06	0.37705
5280498	1.91e-06	0.377186
91477	1.9e-06	0.378018
25435	1.9e-06	0.378156
638072	1.9e-06	0.378352
13472	1.89e-06	0.378452
439281	1.89e-06	0.379086
256737	1.89e-06	0.379203
439853	1.89e-06	0.379274
23615404	1.89e-06	0.379386
152657	1.88e-06	0.379423
456	1.88e-06	0.379574
24828	1.88e-06	0.379598
439892	1.88e-06	0.379754
8299	1.88e-06	0.379767
101770	1.88e-06	0.380313
6436232	1.87e-06	0.380653
439255	1.87e-06	0.380774
5280564	1.87e-06	0.380823
80349	1.87e-06	0.380867
165186	1.87e-06	0.381041
439531	1.86e-06	0.381494
616	1.86e-06	0.381524
19235	1.86e-06	0.381577
763	1.86e-06	0.381746
440721	1.86e-06	0.382181
91482	1.86e-06	0.382241
181976	1.85e-06	0.38255
129297	1.85e-06	0.382953
5280893	1.85e-06	0.38304
16061579	1.85e-06	0.383334
5360621	1.84e-06	0.38352
348154	1.84e-06	0.383621
194637	1.84e-06	0.3837
601633	1.84e-06	0.384024
643990	1.84e-06	0.384181
11953856	1.84e-06	0.384266
115255	1.83e-06	0.384769
171161	1.83e-06	0.384918
92907	1.83e-06	0.384976
170612	1.83e-06	0.38514
4095	1.83e-06	0.385193
439351	1.83e-06	0.385351
89366	1.83e-06	0.385389
119226	1.82e-06	0.386306
445344	1.82e-06	0.386473
5281127	1.82e-06	0.386544
5460887	1.81e-06	0.386831
10667	1.81e-06	0.387005
81261	1.8e-06	0.388164
121969	1.8e-06	0.388227
5280651	1.8e-06	0.388312
46174034	1.8e-06	0.388457
5497182	1.79e-06	0.389009
439280	1.79e-06	0.389105
33042	1.79e-06	0.38929
439267	1.78e-06	0.389819
445404	1.78e-06	0.389827
6451121	1.78e-06	0.390536
13387	1.77e-06	0.390977
1833	1.77e-06	0.391663
115064	1.77e-06	0.391875
31246	1.76e-06	0.392431
638129	1.76e-06	0.39256
11953875	1.76e-06	0.392685
439833	1.76e-06	0.392723
70639	1.75e-06	0.393026
94140	1.75e-06	0.393065
170	1.75e-06	0.393248
440388	1.75e-06	0.393253
123732	1.75e-06	0.393416
11970	1.75e-06	0.393469
7244	1.75e-06	0.393795
7618	1.75e-06	0.394087
9904001	1.74e-06	0.394253
439174	1.74e-06	0.395062
126747	1.73e-06	0.395446
448209	1.73e-06	0.395581
447123	1.73e-06	0.395639
12533	1.73e-06	0.395881
6568	1.73e-06	0.396098
683	1.73e-06	0.396194
12736	1.73e-06	0.396248
5699	1.72e-06	0.396405
71120	1.72e-06	0.396567
100714	1.72e-06	0.39659
49791940	1.72e-06	0.396616
252	1.72e-06	0.397076
96356	1.72e-06	0.397133
119315	1.72e-06	0.39714
101788	1.72e-06	0.397407
439244	1.71e-06	0.397625
150	1.71e-06	0.397826
439207	1.71e-06	0.397886
3857	1.71e-06	0.39808
3000226	1.71e-06	0.398139
107908	1.71e-06	0.398223
955	1.71e-06	0.398313
95155	1.71e-06	0.398456
150841	1.7e-06	0.398578
363	1.7e-06	0.398642
11333	1.7e-06	0.398685
3080625	1.7e-06	0.39903
107744	1.7e-06	0.399184
439190	1.69e-06	0.399841
405	1.69e-06	0.400528
126923	1.69e-06	0.400728
188960	1.68e-06	0.400958
123914	1.68e-06	0.401009
152441	1.68e-06	0.401162
440113	1.68e-06	0.401705
123912	1.68e-06	0.40185
99290	1.67e-06	0.4022
160603	1.67e-06	0.402296
26934	1.67e-06	0.402771
6989	1.67e-06	0.402893
138	1.67e-06	0.402929
217	1.66e-06	0.403314
37456	1.66e-06	0.403707
42675	1.66e-06	0.403762
16950	1.66e-06	0.403829
9305	1.66e-06	0.403952
10918995	1.66e-06	0.403963
5462234	1.66e-06	0.403983
6576	1.66e-06	0.404236
732	1.66e-06	0.404375
5282347	1.65e-06	0.404741
7478	1.65e-06	0.404853
45480617	1.64e-06	0.4056
9543169	1.64e-06	0.405721
11222	1.64e-06	0.405869
203	1.64e-06	0.406221
24883423	1.64e-06	0.406564
916	1.63e-06	0.407039
439249	1.63e-06	0.40759
6433159	1.62e-06	0.408006
218	1.62e-06	0.408848
440687	1.61e-06	0.409355
83489	1.61e-06	0.409379
71225	1.61e-06	0.409643
169371	1.61e-06	0.410028
11147	1.59e-06	0.411768
439237	1.59e-06	0.412137
2148	1.59e-06	0.412624
64950	1.59e-06	0.412654
8175	1.58e-06	0.412786
83944	1.58e-06	0.412844
317398	1.58e-06	0.413134
5280719	1.58e-06	0.413606
3744	1.57e-06	0.414102
6577	1.57e-06	0.41508
6449797	1.56e-06	0.415215
168038	1.56e-06	0.415246
1150	1.56e-06	0.415278
11552	1.56e-06	0.415446
73386	1.56e-06	0.416014
128419	1.56e-06	0.416248
172502	1.56e-06	0.416317
5280817	1.56e-06	0.416344
440211	1.55e-06	0.416552
440102	1.55e-06	0.416686
101964	1.55e-06	0.41684
439636	1.55e-06	0.417626
128869	1.54e-06	0.418015
439231	1.54e-06	0.418526
130418	1.54e-06	0.418965
439616	1.53e-06	0.419067
94214	1.53e-06	0.419138
219833	1.53e-06	0.419622
107812	1.53e-06	0.419696
6213	1.53e-06	0.419761
440015	1.53e-06	0.420044
439250	1.52e-06	0.42024
5280383	1.52e-06	0.420366
439544	1.52e-06	0.420714
70765	1.52e-06	0.421275
8174	1.51e-06	0.421643
5322095	1.51e-06	0.422112
6438629	1.51e-06	0.422629
62698	1.51e-06	0.422678
5280361	1.5e-06	0.422814
644350	1.5e-06	0.423491
6723	1.5e-06	0.423558
736715	1.5e-06	0.423562
109	1.5e-06	0.423666
644066	1.5e-06	0.423684
5280541	1.5e-06	0.423826
8193	1.49e-06	0.424499
151725	1.49e-06	0.424625
152314	1.49e-06	0.424655
3269	1.48e-06	0.42576
5281976	1.48e-06	0.426399
75	1.47e-06	0.426867
76292	1.47e-06	0.427008
9543989	1.47e-06	0.427012
16441	1.47e-06	0.427036
444797	1.47e-06	0.427271
92268	1.47e-06	0.427541
12284	1.47e-06	0.427698
123675	1.47e-06	0.427792
440772	1.47e-06	0.427859
92094	1.47e-06	0.427931
24892721	1.46e-06	0.428297
5363137	1.46e-06	0.428348
2723897	1.46e-06	0.428363
65074	1.46e-06	0.428768
11388	1.46e-06	0.428829
563	1.46e-06	0.428857
151244	1.46e-06	0.428881
5281081	1.46e-06	0.428969
5497113	1.46e-06	0.429145
777	1.46e-06	0.429345
6560	1.46e-06	0.429372
91611	1.45e-06	0.430181
5280891	1.45e-06	0.430309
146302	1.45e-06	0.430552
5281239	1.45e-06	0.430646
440364	1.44e-06	0.431098
98681	1.44e-06	0.431416
6276	1.44e-06	0.43195
149096	1.43e-06	0.432452
171	1.43e-06	0.433027
41635	1.43e-06	0.433416
118	1.42e-06	0.434219
811	1.42e-06	0.434281
5280494	1.41e-06	0.434988
439291	1.41e-06	0.435173
18068	1.41e-06	0.435177
121966	1.41e-06	0.435442
102547	1.41e-06	0.435875
441038	1.41e-06	0.436183
5280650	1.41e-06	0.436207
5462261	1.41e-06	0.436225
439714	1.41e-06	0.436286
3081970	1.41e-06	0.436358
67427	1.4e-06	0.436385
122250	1.4e-06	0.436704
11536759	1.4e-06	0.436906
25244091	1.4e-06	0.437422
5280845	1.39e-06	0.438206
23956	1.39e-06	0.439226
242332	1.38e-06	0.439247
439191	1.38e-06	0.439608
440077	1.38e-06	0.440314
4671	1.37e-06	0.44181
121920	1.37e-06	0.441874
6326742	1.36e-06	0.442289
24798682	1.36e-06	0.442295
6407	1.36e-06	0.442729
439985	1.36e-06	0.442825
440594	1.36e-06	0.443029
69726	1.36e-06	0.443067
33037	1.36e-06	0.443305
868	1.35e-06	0.443624
449534	1.35e-06	0.444124
127296	1.35e-06	0.444406
65109	1.35e-06	0.444441
135905	1.34e-06	0.445197
5288051	1.34e-06	0.445337
48	1.34e-06	0.445882
5360525	1.34e-06	0.446368
1034	1.34e-06	0.446456
24726	1.34e-06	0.446603
440753	1.33e-06	0.446713
99931	1.33e-06	0.446982
192878	1.33e-06	0.44725
5280561	1.33e-06	0.447288
38166	1.33e-06	0.447412
6453841	1.33e-06	0.447425
697	1.33e-06	0.447576
11579	1.33e-06	0.447595
448438	1.33e-06	0.447613
126041	1.33e-06	0.447627
942	1.33e-06	0.447643
511	1.33e-06	0.447813
11954011	1.32e-06	0.44817
161671	1.32e-06	0.448236
448155	1.32e-06	0.448273
439371	1.32e-06	0.448304
160647	1.32e-06	0.448932
25245222	1.32e-06	0.449452
114852	1.32e-06	0.449469
151187	1.32e-06	0.449569
24798685	1.31e-06	0.450251
5942	1.31e-06	0.450324
73568	1.31e-06	0.450508
123874	1.31e-06	0.450524
1549095	1.31e-06	0.450609
69867	1.31e-06	0.450664
124072	1.31e-06	0.450856
122336	1.31e-06	0.451178
741	1.3e-06	0.451816
5192	1.3e-06	0.452113
6436722	1.3e-06	0.45251
6440956	1.3e-06	0.452581
6438587	1.3e-06	0.452616
85782	1.29e-06	0.452883
439389	1.29e-06	0.453097
101609	1.29e-06	0.453141
558	1.29e-06	0.453171
439846	1.29e-06	0.453231
165609	1.29e-06	0.453331
6473773	1.29e-06	0.453711
262	1.29e-06	0.453717
5312529	1.29e-06	0.45421
46873829	1.28e-06	0.454615
5280336	1.28e-06	0.455036
92745	1.28e-06	0.455158
5280673	1.28e-06	0.455244
16724	1.28e-06	0.455381
3034034	1.28e-06	0.455484
123796	1.28e-06	0.455751
65246	1.27e-06	0.456659
99288	1.27e-06	0.456739
52	1.27e-06	0.456832
439419	1.27e-06	0.456919
96215	1.27e-06	0.457434
111	1.26e-06	0.457647
439204	1.26e-06	0.458018
64956	1.26e-06	0.458274
440940	1.26e-06	0.458809
98	1.25e-06	0.459109
70346	1.25e-06	0.459955
3036285	1.25e-06	0.460489
1864	1.24e-06	0.460975
448	1.24e-06	0.461138
5360697	1.24e-06	0.461543
119219	1.23e-06	0.462889
6440419	1.23e-06	0.463333
5732	1.23e-06	0.463912
160663	1.22e-06	0.464497
193456	1.22e-06	0.464829
643798	1.22e-06	0.465524
102615	1.21e-06	0.466812
5283711	1.21e-06	0.466943
151104	1.21e-06	0.467055
446576	1.21e-06	0.467056
5459858	1.2e-06	0.46826
5280846	1.2e-06	0.46826
114683	1.2e-06	0.468386
8051	1.2e-06	0.468641
119394	1.2e-06	0.468711
5375177	1.19e-06	0.469085
362	1.19e-06	0.469722
441455	1.19e-06	0.469799
4	1.19e-06	0.469881
10583108	1.19e-06	0.470285
207306	1.19e-06	0.470299
134601	1.18e-06	0.470728
7866	1.18e-06	0.470984
440729	1.18e-06	0.471056
75049	1.18e-06	0.471305
6579	1.18e-06	0.471697
440460	1.17e-06	0.472668
2337	1.17e-06	0.47268
440272	1.17e-06	0.472746
445929	1.17e-06	0.473172
11706915	1.17e-06	0.473769
46173703	1.17e-06	0.473822
10465	1.16e-06	0.47466
31257	1.16e-06	0.475391
440997	1.16e-06	0.475399
441443	1.16e-06	0.475589
13811	1.15e-06	0.476027
92843	1.15e-06	0.476077
119405	1.15e-06	0.476139
69248	1.14e-06	0.477701
160753	1.14e-06	0.477876
13597	1.14e-06	0.47823
159278	1.14e-06	0.478287
115245	1.14e-06	0.478522
351795	1.14e-06	0.478552
443363	1.14e-06	0.478694
3911	1.14e-06	0.478933
5315472	1.14e-06	0.478963
850	1.14e-06	0.478977
9378	1.14e-06	0.479163
106	1.14e-06	0.479374
161227	1.13e-06	0.479674
123658	1.13e-06	0.479686
83126	1.13e-06	0.479841
5281764	1.13e-06	0.479907
119450	1.13e-06	0.480136
710	1.13e-06	0.480559
439452	1.13e-06	0.480583
440233	1.13e-06	0.480682
5280413	1.13e-06	0.480962
6857686	1.13e-06	0.481086
46931057	1.13e-06	0.48125
439476	1.12e-06	0.482286
440899	1.12e-06	0.482487
92751	1.12e-06	0.482541
49786998	1.12e-06	0.482555
189122	1.12e-06	0.482906
440611	1.11e-06	0.483045
196427	1.11e-06	0.483059
440996	1.11e-06	0.483456
10111	1.11e-06	0.483562
467321	1.11e-06	0.484092
79101	1.11e-06	0.484192
440237	1.11e-06	0.484257
440041	1.11e-06	0.484418
525	1.11e-06	0.484453
3331	1.1e-06	0.485188
12530	1.1e-06	0.485726
101771	1.1e-06	0.485806
46173745	1.1e-06	0.485819
450268	1.09e-06	0.486944
440236	1.09e-06	0.487316
8575	1.09e-06	0.48737
165436	1.09e-06	0.487476
162406	1.09e-06	0.487667
189062	1.09e-06	0.487782
3866	1.09e-06	0.487917
2944	1.09e-06	0.487978
252379	1.09e-06	0.488535
11302	1.08e-06	0.488758
84927	1.08e-06	0.489106
5280818	1.08e-06	0.489401
5497181	1.08e-06	0.490358
5280640	1.07e-06	0.49079
5362119	1.07e-06	0.491686
5280347	1.07e-06	0.491806
439691	1.07e-06	0.492231
107738	1.07e-06	0.492325
308171	1.06e-06	0.492428
79034	1.06e-06	0.492522
440948	1.06e-06	0.492523
6437855	1.06e-06	0.493307
443199	1.06e-06	0.493688
440311	1.06e-06	0.493811
5280658	1.05e-06	0.494593
5029	1.05e-06	0.494673
46173742	1.05e-06	0.49484
83939	1.05e-06	0.49508
165007	1.05e-06	0.495275
121997	1.05e-06	0.495385
439424	1.05e-06	0.495512
443210	1.05e-06	0.495759
152990	1.05e-06	0.495928
6831	1.05e-06	0.49594
122304	1.05e-06	0.496118
98468	1.04e-06	0.496664
92092	1.04e-06	0.497136
688084	1.04e-06	0.497367
479	1.04e-06	0.497451
5459802	1.04e-06	0.497527
123680	1.04e-06	0.497562
6441677	1.04e-06	0.497727
6441567	1.04e-06	0.497787
168989	1.04e-06	0.498031
74190	1.03e-06	0.498336
74688	1.03e-06	0.498464
439154	1.03e-06	0.498909
12835	1.03e-06	0.499248
3032311	1.03e-06	0.499407
124	1.03e-06	0.499969
6180	1.03e-06	0.500082
440137	1.02e-06	0.500138
1647	1.02e-06	0.500439
11811	1.02e-06	0.500746
11954071	1.02e-06	0.501232
2181	1.02e-06	0.501283
439640	1.02e-06	0.501921
54456	1.01e-06	0.502595
259325	1.01e-06	0.502637
68144	1.01e-06	0.502933
12473	1.01e-06	0.502977
5280831	1.01e-06	0.503852
602	1e-06	0.504142
439705	1e-06	0.504149
643327	1e-06	0.504238
107461	1e-06	0.50435
101543	1e-06	0.504481
9547273	1e-06	0.504905
439905	1e-06	0.504917
8209	1e-06	0.504977
75547	1e-06	0.505048
17233	9.99e-07	0.505368
129	9.99e-07	0.505388
18986	9.98e-07	0.505458
6439848	9.98e-07	0.505488
439507	9.97e-07	0.50564
11953814	9.96e-07	0.505891
5364803	9.94e-07	0.50625
69310	9.94e-07	0.506269
644071	9.94e-07	0.506273
484	9.94e-07	0.506326
193872	9.92e-07	0.506729
4298878	9.92e-07	0.506825
24771767	9.9e-07	0.507192
8113	9.9e-07	0.50727
461776	9.89e-07	0.507285
3080609	9.87e-07	0.507801
25246306	9.82e-07	0.508839
76468	9.8e-07	0.509187
82227	9.79e-07	0.509538
23724660	9.79e-07	0.509583
3614	9.79e-07	0.509584
5311080	9.74e-07	0.510428
439205	9.74e-07	0.510569
3931	9.73e-07	0.510792
61020	9.73e-07	0.510796
5778	9.72e-07	0.510906
9533	9.7e-07	0.511305
122196	9.68e-07	0.511744
5283156	9.68e-07	0.511838
5115	9.67e-07	0.512011
123743	9.65e-07	0.512374
14035695	9.64e-07	0.512597
439716	9.63e-07	0.512777
92904	9.63e-07	0.512799
1011	9.63e-07	0.512826
1563	9.63e-07	0.512883
160471	9.61e-07	0.513338
6759	9.59e-07	0.513677
2678	9.58e-07	0.513773
439583	9.56e-07	0.514289
439286	9.54e-07	0.514687
5281247	9.51e-07	0.515299
5462244	9.49e-07	0.515878
439681	9.48e-07	0.516122
105131	9.47e-07	0.516198
3086191	9.47e-07	0.516278
631	9.47e-07	0.516354
151255	9.46e-07	0.516386
123929	9.45e-07	0.516749
5280592	9.44e-07	0.516905
439446	9.44e-07	0.516915
10243361	9.44e-07	0.516984
65369	9.44e-07	0.517019
193516	9.42e-07	0.517333
207	9.41e-07	0.517469
473141	9.38e-07	0.518222
439756	9.38e-07	0.518231
449392	9.38e-07	0.518271
66535	9.37e-07	0.518385
1137	9.37e-07	0.518456
5281929	9.34e-07	0.519106
439356	9.33e-07	0.519371
397	9.32e-07	0.519474
46173804	9.31e-07	0.519748
3036914	9.3e-07	0.519912
108012	9.3e-07	0.520009
62453	9.29e-07	0.52024
69160	9.27e-07	0.520617
[truncated: 1,766 more rows]
