# Supplementary material for: Global Prioritization of Disease Candidate Metabolites Based on a Multi-omics Composite Network
Source: Sci Rep. 2015 Nov 24;5:17201. doi: 10.1038/srep17201 (PMC4657017; doi:10.1038/srep17201)
Supplement: Supplementary Table S7 [file srep17201-s3.xls]

## Sheet: SREP-15-21802-s03
Pvalue for prostate cancer dataset
CID	Random Walk Scroe	Pvalue
11006912	0.00181823	0.00872609
1088	0.00179649	0.00875106
65070	0.00169276	0.00892216
41322	0.00120113	0.00949814
2336	0.00114864	0.00961265
6022	0.000823841	0.0109211
5757	0.000811632	0.0109995
5280961	0.000798547	0.0110816
888	0.000762702	0.011385
5957	0.000674303	0.0121695
784	0.000649596	0.0124285
5886	0.000648039	0.0124455
104842	0.000572246	0.0134995
5884	0.000566749	0.0135808
444795	0.000534355	0.0140709
439153	0.000526629	0.0142112
439383	0.000474469	0.0153005
928	0.00046817	0.0154416
977	0.000463665	0.0155337
5961	0.000453202	0.015822
5960	0.000410588	0.0169987
6031	0.000400997	0.0173337
17473	0.000393854	0.0175755
308171	0.000370368	0.0185231
2353	0.00035899	0.0189726
654	0.000358974	0.0189732
2733526	0.000334684	0.0200747
753	0.000331703	0.0202168
5988	0.000308249	0.0214546
51	0.000301524	0.0218448
33032	0.000299783	0.0219596
5280343	0.000286162	0.0229354
87642	0.00026594	0.0244965
5780	0.00026272	0.0247885
12035	0.000256369	0.0253584
813	0.000252685	0.0257046
7427	0.000251966	0.0257699
6816	0.000243746	0.0265858
3385	0.000241061	0.0268605
1023	0.000241041	0.0268616
5997	0.000234144	0.0275834
71080	0.000229814	0.0280688
264	0.000227999	0.0282755
105024	0.000226115	0.0284878
24139	0.000225984	0.0285013
1673	0.00022476	0.0286416
6036	0.000224097	0.028721
702	0.000224057	0.0287269
240	0.000222883	0.0288711
10635	0.000217882	0.0295207
6030	0.000216454	0.0297107
2519	0.000214178	0.0300274
312145	0.00021414	0.0300319
14985	0.000212265	0.030262
305	0.000211736	0.0303318
1174	0.000211184	0.030411
445154	0.000210786	0.0304617
33	0.000210611	0.0304857
4946	0.000208501	0.0307678
764	0.000205878	0.0311424
18950	0.000204595	0.0313369
445794	0.000203721	0.0314843
5994	0.000203081	0.0315829
439163	0.000202514	0.0316671
65064	0.000192408	0.0332997
449538	0.000189574	0.0337718
23724458	0.000189234	0.0338233
23930	0.000189091	0.0338491
123762	0.000187533	0.0340975
23724461	0.000185698	0.0344118
2244	0.00018569	0.0344142
446576	0.000185337	0.0344718
64689	0.000185027	0.0345295
6302	0.000184874	0.0345534
6802	0.000184636	0.0346002
91552	0.000184614	0.0346044
6322	0.000184504	0.0346238
774	0.00018359	0.034788
23973	0.000181396	0.0352001
6857410	0.0001804	0.0353852
6262	0.000177056	0.0359981
280	0.000176391	0.0361262
439197	0.000176077	0.0361791
38853	0.00017377	0.0366429
656440	0.000172868	0.0368417
923	0.000171827	0.0370587
278	0.000171377	0.0371567
1135	0.000170066	0.0374208
448209	0.00016921	0.0375781
3973	0.000168458	0.0377359
45259166	0.000167896	0.0378549
5283546	0.000167229	0.0380069
60961	0.000166419	0.0381854
439709	0.000165578	0.0383698
453	0.000164247	0.0386738
945	0.000162528	0.0390401
445675	0.000161996	0.0391652
1678	0.000161017	0.0393953
6175	0.000154061	0.0411055
1060	0.000153602	0.0412234
6047	0.00015295	0.0413943
6137	0.00014982	0.04222
439155	0.000147979	0.042724
5496796	0.000145521	0.0434235
20112020	0.000145009	0.0435616
99290	0.000144778	0.0436344
445639	0.00014451	0.0437056
6083	0.000143058	0.0441474
5793	0.000142475	0.0443172
439178	0.000140689	0.0448794
985	0.000140088	0.0450712
16059194	0.000139397	0.0452824
77999	0.000138467	0.0455688
123631	0.000138336	0.0456108
23931	0.000137543	0.0458608
23327	0.000134934	0.0467221
65154	0.000133251	0.047314
439586	0.000132884	0.0474381
439193	0.000132072	0.0477152
5460048	0.00013172	0.0478475
174174	0.000131713	0.0478504
23954	0.000131557	0.0479102
5202	0.000130849	0.0481435
6830	0.000129584	0.0485909
440447	0.00012779	0.0492495
439242	0.000126383	0.0497949
94140	0.000126348	0.0498098
5280445	0.000126298	0.0498332
535165	0.000125975	0.0499423
440993	0.000125656	0.0500725
124886	0.00012423	0.0506331
5460044	0.000124006	0.0507189
1563	0.000123287	0.0510101
70914	0.000122382	0.0513573
439232	0.000119184	0.0526578
65131	0.000117742	0.053258
192878	0.000117605	0.0533156
4650	0.00011704	0.0535478
938	0.000116958	0.0535829
440236	0.000116507	0.0537811
5958	0.000116484	0.053792
597	0.000115937	0.0540321
5280360	0.000114794	0.0545011
892	0.00011391	0.0549174
6326970	0.000113468	0.0551126
5280453	0.000113333	0.055174
5281426	0.000113076	0.0552949
729	0.000112673	0.0554772
16738692	0.000111612	0.0559748
3469	0.0001096	0.0569631
1014	0.000109031	0.0572157
1110	0.000108359	0.0575396
5359597	0.000107409	0.0580157
190	0.000106835	0.058318
157350	0.000106762	0.0583573
4829	0.000106117	0.0586961
3081361	0.000105946	0.0587893
896	0.000105863	0.0588353
439456	0.00010523	0.0591663
439156	0.000104843	0.0593661
27476	0.000104737	0.0594192
439750	0.000104206	0.0596923
5280344	0.000103804	0.0599107
5280346	0.000103498	0.0600755
4462	0.000103298	0.0601836
17756770	0.000103141	0.06028
5359596	0.000102579	0.0606018
21860	0.000102563	0.0606105
6419702	0.000102521	0.0606358
5280885	0.000101356	0.0612585
447920	9.96e-05	0.0622354
792	9.93e-05	0.0623956
5785	9.93e-05	0.0624416
3712	9.92e-05	0.0624883
241	9.89e-05	0.0626639
84265	9.86e-05	0.0628082
439531	9.86e-05	0.0628273
23932	9.84e-05	0.0629418
1548943	9.75e-05	0.0634224
6274	9.75e-05	0.0634729
6503	9.73e-05	0.0635396
750	9.72e-05	0.0636036
5283588	9.63e-05	0.0641289
439398	9.58e-05	0.064416
643976	9.56e-05	0.0645183
84815	9.54e-05	0.0646623
156391	9.49e-05	0.0649766
74839	9.43e-05	0.0653361
176870	9.41e-05	0.0654652
5350	9.37e-05	0.0656687
6029	9.35e-05	0.0657872
1051	9.3e-05	0.0661126
643975	9.29e-05	0.0661514
604	9.22e-05	0.0666352
13804	9.2e-05	0.0667582
71070	9.03e-05	0.0678193
24755493	9.02e-05	0.0678645
153311	8.98e-05	0.0681557
6132	8.91e-05	0.0686251
969516	8.89e-05	0.0687572
936	8.88e-05	0.0687736
440946	8.88e-05	0.0688164
996	8.84e-05	0.0690762
18845	8.79e-05	0.0693499
6251	8.76e-05	0.0695523
54687	8.75e-05	0.069644
6013	8.69e-05	0.0700712
440658	8.57e-05	0.0708146
123727	8.54e-05	0.071021
79025	8.51e-05	0.071259
439444	8.45e-05	0.0716738
5950	8.45e-05	0.0716969
107758	8.44e-05	0.0717984
311	8.37e-05	0.0722341
444305	8.37e-05	0.0722893
760	8.32e-05	0.0726764
71120	8.31e-05	0.0726862
6076	8.26e-05	0.0730651
445858	8.25e-05	0.0731801
444899	8.11e-05	0.0742003
94715	8.1e-05	0.0742986
602	8.09e-05	0.0743791
6133	7.96e-05	0.0753882
72	7.91e-05	0.0757468
5280355	7.91e-05	0.0757962
227752	7.9e-05	0.0758656
6106	7.89e-05	0.0759269
681	7.89e-05	0.0759288
6176	7.84e-05	0.0763613
402	7.82e-05	0.0765088
5779	7.8e-05	0.0766615
8998	7.77e-05	0.0769689
439177	7.76e-05	0.0770497
3893	7.72e-05	0.0773773
6140	7.63e-05	0.0781676
967	7.59e-05	0.0785056
493570	7.56e-05	0.0787606
795	7.55e-05	0.0788494
452110	7.51e-05	0.0792133
657298	7.4e-05	0.0801599
440936	7.39e-05	0.0802463
13289	7.27e-05	0.0813106
5459802	7.26e-05	0.0813977
92729	7.22e-05	0.0817997
439463	7.18e-05	0.0821304
135	7.18e-05	0.0821679
114683	7.16e-05	0.0823239
152657	7.08e-05	0.0830468
7339	7.06e-05	0.083216
790	7.06e-05	0.0832428
3917	7.05e-05	0.0833255
439280	7.05e-05	0.0833592
79094	7.03e-05	0.0835228
62698	7.01e-05	0.0836671
712	6.98e-05	0.0839702
6398953	6.92e-05	0.0845845
887	6.92e-05	0.0846411
5280335	6.91e-05	0.0847349
8582	6.9e-05	0.0847986
997	6.81e-05	0.0857088
186907	6.79e-05	0.0859004
8977	6.77e-05	0.0860914
10542	6.75e-05	0.0863528
6804	6.71e-05	0.0867524
1567	6.69e-05	0.0870175
439216	6.67e-05	0.0871809
10267	6.66e-05	0.0872638
756	6.61e-05	0.0877978
6305	6.59e-05	0.0879774
1024	6.55e-05	0.0884527
439503	6.54e-05	0.0885598
10972	6.53e-05	0.0886517
9064	6.51e-05	0.0888685
92843	6.5e-05	0.0889891
540	6.46e-05	0.0893802
439162	6.43e-05	0.0897402
65533	6.4e-05	0.0900207
732	6.38e-05	0.0902649
10690	6.35e-05	0.0905885
711	6.33e-05	0.0908276
9750	6.24e-05	0.0919572
2662	6.19e-05	0.0924973
867	6.19e-05	0.0925292
6180	6.18e-05	0.0926302
1090	6.15e-05	0.0929766
99456	6.14e-05	0.0931124
4091	6.04e-05	0.0943528
970	6.04e-05	0.0944256
5288826	6.03e-05	0.094441
439639	6.03e-05	0.0945255
16061579	6.02e-05	0.0946188
439260	6.02e-05	0.0946894
637542	5.96e-05	0.0953634
15667	5.95e-05	0.0954785
24755492	5.82e-05	0.0972601
21872884	5.8e-05	0.0975064
177	5.72e-05	0.098505
6433873	5.68e-05	0.0990205
439583	5.67e-05	0.0990816
439167	5.64e-05	0.0995279
10680	5.63e-05	0.0997264
781	5.6e-05	0.100095
689043	5.59e-05	0.100269
5991	5.58e-05	0.100297
443295	5.57e-05	0.100478
151255	5.53e-05	0.100993
208908	5.53e-05	0.101008
289	5.5e-05	0.101375
5280450	5.45e-05	0.102163
7405	5.44e-05	0.102279
145742	5.43e-05	0.102485
6326983	5.43e-05	0.102488
5610	5.42e-05	0.102512
24755486	5.42e-05	0.102539
2083	5.39e-05	0.102898
1143	5.38e-05	0.103077
1175	5.36e-05	0.103391
121947	5.36e-05	0.103409
243	5.36e-05	0.103409
23939	5.36e-05	0.103432
439161	5.34e-05	0.103615
439160	5.34e-05	0.103687
5280795	5.34e-05	0.103737
5816	5.33e-05	0.103811
44257	5.31e-05	0.104056
439351	5.26e-05	0.104858
23336300	5.25e-05	0.104965
77982	5.25e-05	0.104976
439774	5.23e-05	0.105213
439246	5.23e-05	0.105233
439207	5.22e-05	0.105423
6057	5.19e-05	0.105933
73000	5.18e-05	0.105942
10964	5.17e-05	0.106214
39763	5.15e-05	0.106501
439427	5.1e-05	0.107195
11954198	5.06e-05	0.107776
439966	5.05e-05	0.107883
79101	5.05e-05	0.107974
5962	5.05e-05	0.107979
6037	5.04e-05	0.108037
1794427	5.02e-05	0.108421
5789	5.01e-05	0.108587
222284	4.99e-05	0.108926
189	4.97e-05	0.109251
5951	4.96e-05	0.109373
935	4.95e-05	0.109495
440641	4.95e-05	0.109534
165217	4.9e-05	0.110363
439196	4.87e-05	0.110864
83998	4.84e-05	0.111245
6912	4.84e-05	0.111333
100099	4.81e-05	0.111842
449459	4.77e-05	0.112424
439468	4.76e-05	0.112605
11333	4.74e-05	0.11287
338	4.72e-05	0.113243
104806	4.68e-05	0.113989
6329	4.68e-05	0.114011
5326566	4.66e-05	0.114243
1049	4.66e-05	0.114248
5943	4.66e-05	0.114298
65094	4.62e-05	0.114976
8468	4.62e-05	0.115033
544	4.59e-05	0.115451
697	4.59e-05	0.115509
785	4.58e-05	0.115683
130418	4.54e-05	0.116525
6041	4.5e-05	0.117127
3121	4.49e-05	0.11736
9700	4.49e-05	0.117413
160433	4.46e-05	0.117809
1123	4.45e-05	0.117975
370	4.44e-05	0.118248
5280363	4.43e-05	0.118395
122331	4.42e-05	0.11858
5280443	4.41e-05	0.118723
1015	4.41e-05	0.118824
444941	4.4e-05	0.118895
439285	4.39e-05	0.119073
5870	4.37e-05	0.119544
439450	4.35e-05	0.119904
439498	4.35e-05	0.119911
5280381	4.33e-05	0.120205
5881	4.31e-05	0.120592
65127	4.29e-05	0.121063
1050	4.28e-05	0.121103
440113	4.28e-05	0.121234
443247	4.25e-05	0.121658
444183	4.25e-05	0.121683
323	4.25e-05	0.121829
440780	4.22e-05	0.122227
91443	4.21e-05	0.122426
187790	4.18e-05	0.123037
668	4.15e-05	0.123763
12039	4.11e-05	0.124456
91486	4.08e-05	0.125096
92851	4.06e-05	0.125558
5920	4.04e-05	0.12598
880	4.03e-05	0.126236
440194	4e-05	0.126818
5862	4e-05	0.126827
172313	3.98e-05	0.12726
980	3.97e-05	0.127535
445408	3.96e-05	0.127807
4055	3.95e-05	0.12783
439173	3.95e-05	0.127904
18396	3.92e-05	0.128533
5280503	3.9e-05	0.12903
827	3.85e-05	0.130079
94136	3.84e-05	0.13024
14923	3.83e-05	0.130617
3397	3.82e-05	0.130633
440071	3.81e-05	0.131055
23724607	3.8e-05	0.13112
439303	3.8e-05	0.131239
964	3.78e-05	0.131571
778	3.77e-05	0.131792
1102	3.77e-05	0.131915
6857365	3.74e-05	0.132565
5283344	3.72e-05	0.132925
174	3.72e-05	0.133119
5282796	3.71e-05	0.133197
13711	3.7e-05	0.133566
5460413	3.68e-05	0.134047
798	3.67e-05	0.134098
439214	3.65e-05	0.134544
6128	3.65e-05	0.134576
5283560	3.65e-05	0.134726
464	3.64e-05	0.134865
1032	3.63e-05	0.135075
89594	3.63e-05	0.135128
4687	3.62e-05	0.13539
31229	3.59e-05	0.135984
5281877	3.58e-05	0.136237
2879	3.57e-05	0.136519
979	3.57e-05	0.136567
6758	3.57e-05	0.136576
15993	3.55e-05	0.136986
9679	3.54e-05	0.137186
999	3.53e-05	0.137427
5280884	3.52e-05	0.137677
150311	3.52e-05	0.137728
984	3.51e-05	0.137986
69507	3.51e-05	0.138036
291	3.5e-05	0.13814
439195	3.49e-05	0.138513
890	3.48e-05	0.138771
5311211	3.46e-05	0.139261
9260	3.45e-05	0.13947
439204	3.43e-05	0.139988
65103	3.42e-05	0.140184
65254	3.41e-05	0.140508
439240	3.4e-05	0.140643
440667	3.4e-05	0.140773
19	3.38e-05	0.141289
5280863	3.38e-05	0.14135
16019966	3.37e-05	0.1416
6	3.36e-05	0.141791
440949	3.36e-05	0.141845
802	3.35e-05	0.142132
6021	3.34e-05	0.142164
127	3.34e-05	0.142281
57363	3.34e-05	0.142324
9904	3.34e-05	0.142362
7618	3.3e-05	0.143219
65091	3.28e-05	0.143799
6288	3.28e-05	0.143957
2756	3.27e-05	0.143981
2513	3.26e-05	0.144426
58	3.26e-05	0.144432
20	3.25e-05	0.144543
24261	3.25e-05	0.144746
439205	3.24e-05	0.144935
10634	3.24e-05	0.144953
11850	3.23e-05	0.14514
10130220	3.23e-05	0.145276
2526	3.22e-05	0.145343
1089	3.19e-05	0.146209
439455	3.19e-05	0.146278
439837	3.19e-05	0.146311
28417	3.18e-05	0.146642
65359	3.17e-05	0.146732
17106	3.16e-05	0.146966
83887	3.15e-05	0.14731
445070	3.15e-05	0.147353
5460467	3.14e-05	0.147651
92092	3.14e-05	0.147764
5280805	3.13e-05	0.147905
72281	3.09e-05	0.149193
27401	3.09e-05	0.149201
3955	3.08e-05	0.149269
445354	3.08e-05	0.149295
187	3.08e-05	0.149354
439418	3.08e-05	0.14939
36314	3.05e-05	0.150144
15104	3.05e-05	0.150146
191190	3.05e-05	0.150159
159296	3.04e-05	0.150403
46931057	3.04e-05	0.150571
6436143	3.02e-05	0.151152
9321	3.01e-05	0.151299
564	3.01e-05	0.151464
6438343	3e-05	0.151628
24892721	2.98e-05	0.152357
439164	2.97e-05	0.152517
97165	2.96e-05	0.152796
440043	2.96e-05	0.152932
4775	2.94e-05	0.153418
64960	2.92e-05	0.154223
71853	2.9e-05	0.154641
31401	2.89e-05	0.154992
5280329	2.89e-05	0.155027
222528	2.89e-05	0.155128
92283	2.88e-05	0.15534
448457	2.87e-05	0.155587
444412	2.87e-05	0.155848
172198	2.86e-05	0.155991
6238	2.86e-05	0.156037
6327182	2.86e-05	0.156058
5280489	2.86e-05	0.156071
21236	2.85e-05	0.156282
122347	2.85e-05	0.156463
222656	2.84e-05	0.156533
23967	2.84e-05	0.156543
5879	2.83e-05	0.157099
525	2.82e-05	0.157157
736715	2.82e-05	0.157292
5280794	2.82e-05	0.157323
8629	2.82e-05	0.157365
5280493	2.81e-05	0.157631
10917	2.81e-05	0.157739
3001055	2.81e-05	0.157756
14035695	2.8e-05	0.157832
20392	2.8e-05	0.157858
119	2.8e-05	0.158045
10261389	2.76e-05	0.159313
439340	2.76e-05	0.159337
439236	2.75e-05	0.159483
6857686	2.75e-05	0.159497
439695	2.75e-05	0.159577
6436232	2.74e-05	0.159797
95155	2.73e-05	0.160218
594	2.73e-05	0.160222
227	2.72e-05	0.160609
796	2.72e-05	0.160636
3516	2.72e-05	0.16066
5570	2.71e-05	0.161002
46173745	2.7e-05	0.16131
161227	2.69e-05	0.161603
60838	2.69e-05	0.161684
145815	2.68e-05	0.161991
25701	2.68e-05	0.162041
162406	2.66e-05	0.162631
439548	2.66e-05	0.162672
439869	2.66e-05	0.162707
25892	2.66e-05	0.162848
5280482	2.64e-05	0.163285
24883430	2.64e-05	0.163404
439998	2.64e-05	0.163495
78168	2.64e-05	0.163601
441476	2.62e-05	0.164327
439874	2.61e-05	0.164657
5354618	2.61e-05	0.164688
644101	2.61e-05	0.164708
69867	2.6e-05	0.164806
439353	2.59e-05	0.165165
5280613	2.59e-05	0.165383
9416	2.58e-05	0.165605
439394	2.57e-05	0.165926
12594	2.56e-05	0.166271
439608	2.55e-05	0.16682
6131	2.53e-05	0.167609
8642	2.51e-05	0.168211
339	2.51e-05	0.168241
25249	2.51e-05	0.168269
447315	2.5e-05	0.168411
11361	2.49e-05	0.168786
9543716	2.49e-05	0.16886
649	2.49e-05	0.168939
10918995	2.48e-05	0.169243
5281915	2.48e-05	0.169304
188960	2.48e-05	0.169352
533	2.47e-05	0.169836
13712	2.46e-05	0.170167
92918	2.45e-05	0.17052
25076	2.45e-05	0.170571
67955	2.44e-05	0.170869
171548	2.44e-05	0.170915
247	2.44e-05	0.170949
5281855	2.44e-05	0.170993
147004	2.44e-05	0.171024
46173703	2.43e-05	0.171209
32801	2.43e-05	0.171313
104858	2.42e-05	0.1716
439175	2.41e-05	0.171994
93556	2.4e-05	0.172255
644350	2.39e-05	0.172671
751	2.38e-05	0.173036
443266	2.38e-05	0.173172
440390	2.38e-05	0.173289
5282768	2.37e-05	0.173629
23657884	2.36e-05	0.173861
10111	2.36e-05	0.17402
440211	2.36e-05	0.174064
65063	2.36e-05	0.174065
5281792	2.36e-05	0.174242
100714	2.35e-05	0.174265
3001028	2.35e-05	0.174313
6341	2.35e-05	0.174573
23724606	2.34e-05	0.174788
598	2.34e-05	0.174914
13279	2.33e-05	0.175157
403	2.33e-05	0.175239
25310	2.31e-05	0.175971
439184	2.3e-05	0.17639
5754	2.3e-05	0.176529
3246323	2.28e-05	0.177261
68841	2.28e-05	0.177544
259325	2.27e-05	0.177814
440055	2.26e-05	0.178056
439215	2.26e-05	0.178201
128419	2.26e-05	0.178218
11301	2.25e-05	0.178515
23976	2.25e-05	0.178694
443290	2.25e-05	0.178732
71077	2.24e-05	0.179266
28204	2.23e-05	0.179694
440355	2.21e-05	0.180211
50	2.2e-05	0.180716
6306	2.2e-05	0.18098
24892716	2.19e-05	0.181199
5280651	2.19e-05	0.181201
10742	2.19e-05	0.181496
49787003	2.18e-05	0.181853
6287	2.17e-05	0.182103
643757	2.17e-05	0.182148
23950	2.17e-05	0.182209
3776	2.16e-05	0.182655
65113	2.16e-05	0.182908
71	2.14e-05	0.183477
439252	2.14e-05	0.183745
6675	2.13e-05	0.183957
787	2.13e-05	0.184142
635	2.13e-05	0.184315
10204	2.12e-05	0.18462
439855	2.12e-05	0.184632
5280831	2.11e-05	0.185092
2969	2.09e-05	0.185881
5460373	2.09e-05	0.185948
4	2.09e-05	0.185962
439271	2.07e-05	0.186992
5462311	2.07e-05	0.187019
864	2.07e-05	0.187265
588	2.06e-05	0.187556
5839	2.06e-05	0.187642
15047	2.05e-05	0.18778
165198	2.05e-05	0.187884
180	2.05e-05	0.187936
7028	2.05e-05	0.187939
446925	2.05e-05	0.188253
203	2.04e-05	0.188282
24766	2.04e-05	0.188316
10430	2.04e-05	0.188642
160647	2.03e-05	0.18911
5281672	2.03e-05	0.189188
64968	2.01e-05	0.189823
121969	2.01e-05	0.189974
7420	2.01e-05	0.190048
1183	2.01e-05	0.190092
5281707	2.01e-05	0.190124
8082	2.01e-05	0.19015
650	2.01e-05	0.190195
7847	1.98e-05	0.191412
379	1.98e-05	0.191531
12122	1.98e-05	0.191592
79014	1.97e-05	0.192223
244	1.96e-05	0.192612
439182	1.96e-05	0.192676
5283544	1.95e-05	0.193292
736186	1.94e-05	0.19347
10394	1.93e-05	0.194221
92751	1.93e-05	0.194442
2723601	1.92e-05	0.19448
64950	1.92e-05	0.194641
10214	1.92e-05	0.194835
5753	1.92e-05	0.194893
743	1.91e-05	0.195185
11128	1.91e-05	0.195499
444266	1.9e-05	0.195633
439454	1.89e-05	0.19637
3314	1.89e-05	0.196482
12647	1.88e-05	0.196806
439183	1.88e-05	0.196825
439230	1.87e-05	0.197498
1103	1.86e-05	0.198189
5280352	1.86e-05	0.198191
2995	1.85e-05	0.198638
637541	1.84e-05	0.199019
96215	1.84e-05	0.19905
9378	1.82e-05	0.19995
5282411	1.82e-05	0.20006
93	1.81e-05	0.200592
164628	1.81e-05	0.200972
439448	1.8e-05	0.201544
441455	1.79e-05	0.201957
439235	1.79e-05	0.201975
121935	1.79e-05	0.202127
13945	1.79e-05	0.202191
978	1.78e-05	0.202341
122250	1.78e-05	0.202559
1001	1.78e-05	0.202624
440388	1.76e-05	0.203412
439217	1.76e-05	0.203474
440272	1.76e-05	0.203497
3672	1.75e-05	0.20399
11005	1.75e-05	0.204071
6326742	1.75e-05	0.204079
179	1.75e-05	0.204097
850	1.75e-05	0.204111
68499	1.74e-05	0.205059
7124	1.74e-05	0.205076
439194	1.73e-05	0.205174
71567	1.73e-05	0.205391
11583	1.73e-05	0.205426
102288	1.73e-05	0.20555
196	1.73e-05	0.205579
22880	1.72e-05	0.205897
23724602	1.71e-05	0.206421
1130	1.71e-05	0.206431
123680	1.71e-05	0.206461
5280336	1.7e-05	0.20716
788	1.7e-05	0.207339
72276	1.7e-05	0.207568
8955	1.69e-05	0.207577
11727586	1.69e-05	0.207931
9958	1.69e-05	0.207943
122336	1.68e-05	0.208233
78821	1.68e-05	0.20835
439190	1.68e-05	0.208354
446284	1.68e-05	0.208407
74563	1.68e-05	0.208502
447277	1.67e-05	0.209181
449171	1.67e-05	0.209192
1983	1.67e-05	0.209216
124300	1.67e-05	0.209399
1079	1.66e-05	0.209498
5280934	1.66e-05	0.209563
5280829	1.66e-05	0.210052
10786	1.64e-05	0.21104
49787001	1.63e-05	0.21147
98792	1.62e-05	0.212124
281	1.62e-05	0.212165
9427	1.61e-05	0.212811
10184653	1.61e-05	0.212838
440997	1.61e-05	0.212868
1198	1.6e-05	0.213531
5355054	1.6e-05	0.213759
17754089	1.6e-05	0.214076
1125	1.59e-05	0.21431
188966	1.59e-05	0.214323
263	1.59e-05	0.214506
439476	1.59e-05	0.21456
1030	1.59e-05	0.214593
24417	1.58e-05	0.215184
161355	1.58e-05	0.215202
679	1.58e-05	0.215329
1045	1.58e-05	0.215365
215	1.57e-05	0.215506
5280483	1.57e-05	0.215594
262	1.57e-05	0.215813
700	1.57e-05	0.215997
439168	1.57e-05	0.216012
667639	1.57e-05	0.216042
82755	1.56e-05	0.216257
134490	1.56e-05	0.216344
151104	1.56e-05	0.216452
439220	1.56e-05	0.216787
439399	1.55e-05	0.216918
644260	1.55e-05	0.216957
6325610	1.55e-05	0.21742
439255	1.54e-05	0.217655
23724531	1.54e-05	0.217741
5280492	1.54e-05	0.217961
91	1.53e-05	0.218371
439404	1.53e-05	0.218517
221493	1.53e-05	0.21884
439289	1.53e-05	0.218857
204	1.52e-05	0.219281
11970	1.52e-05	0.219551
586	1.52e-05	0.2196
150855	1.52e-05	0.219699
172502	1.52e-05	0.219721
65037	1.51e-05	0.219902
151187	1.51e-05	0.22002
32518	1.51e-05	0.220177
152306	1.51e-05	0.22021
101812	1.5e-05	0.220608
239	1.5e-05	0.220695
21387	1.5e-05	0.220878
145729	1.5e-05	0.221017
168989	1.5e-05	0.221103
1028	1.49e-05	0.221922
5790	1.48e-05	0.222266
656979	1.48e-05	0.22227
547	1.48e-05	0.222585
439406	1.48e-05	0.222599
441302	1.48e-05	0.222634
6450208	1.48e-05	0.222662
444493	1.47e-05	0.223075
73568	1.47e-05	0.223239
5281243	1.47e-05	0.223264
60823	1.46e-05	0.223579
73268	1.46e-05	0.223948
6267	1.45e-05	0.224425
5281227	1.45e-05	0.224431
24316	1.45e-05	0.224508
121966	1.45e-05	0.224616
16042541	1.45e-05	0.224864
440364	1.44e-05	0.225286
5280914	1.44e-05	0.225647
971	1.44e-05	0.225652
8378	1.43e-05	0.225958
91469	1.43e-05	0.225997
637511	1.43e-05	0.226084
5281708	1.43e-05	0.226225
13730	1.43e-05	0.226433
1011	1.43e-05	0.226519
152441	1.42e-05	0.226581
8948	1.42e-05	0.226618
5280497	1.42e-05	0.227267
1053	1.41e-05	0.227439
439507	1.41e-05	0.22746
38	1.41e-05	0.227511
5280531	1.41e-05	0.227809
520	1.4e-05	0.228343
1738	1.4e-05	0.228371
1112	1.4e-05	0.228436
500	1.4e-05	0.228546
65728	1.39e-05	0.229357
24154	1.39e-05	0.229364
5280899	1.39e-05	0.229403
440233	1.37e-05	0.230911
6054	1.36e-05	0.2318
107722	1.36e-05	0.231968
4624	1.36e-05	0.23218
158	1.35e-05	0.232259
5280878	1.35e-05	0.232575
189062	1.35e-05	0.232689
348154	1.35e-05	0.232791
6857599	1.35e-05	0.232803
28179	1.35e-05	0.233035
3690	1.34e-05	0.233286
173183	1.34e-05	0.233435
65110	1.34e-05	0.233458
5280374	1.34e-05	0.233871
647	1.33e-05	0.233945
6435286	1.33e-05	0.234376
440950	1.32e-05	0.234887
24529	1.32e-05	0.234987
5281654	1.32e-05	0.234998
5942	1.32e-05	0.235264
443142	1.32e-05	0.235367
444212	1.31e-05	0.236246
440875	1.3e-05	0.23697
111	1.3e-05	0.237075
5280473	1.29e-05	0.237462
107689	1.29e-05	0.237483
92094	1.29e-05	0.238084
124	1.29e-05	0.238125
165620	1.27e-05	0.239343
99470	1.27e-05	0.239531
30819	1.27e-05	0.239601
16757	1.27e-05	0.240022
6115	1.26e-05	0.240629
5359268	1.25e-05	0.24104
440117	1.25e-05	0.241106
11266	1.25e-05	0.241117
8956	1.25e-05	0.241516
439234	1.25e-05	0.241649
460	1.25e-05	0.241653
207306	1.25e-05	0.241669
126041	1.25e-05	0.241703
5408	1.24e-05	0.241943
1195	1.24e-05	0.241961
5281235	1.24e-05	0.242101
9395	1.24e-05	0.242782
9543169	1.24e-05	0.242893
6597	1.23e-05	0.243025
41211	1.23e-05	0.243066
1147	1.23e-05	0.243277
160679	1.23e-05	0.243357
94176	1.23e-05	0.243366
277	1.23e-05	0.243621
20393	1.23e-05	0.243643
439269	1.21e-05	0.244915
546	1.21e-05	0.244994
4369188	1.21e-05	0.245011
5280435	1.21e-05	0.245428
84571	1.21e-05	0.245648
7005	1.2e-05	0.245944
121948	1.2e-05	0.246017
439417	1.2e-05	0.2461
161500	1.2e-05	0.246771
834	1.19e-05	0.246788
189122	1.19e-05	0.247062
5318002	1.19e-05	0.247615
5922	1.18e-05	0.248312
836	1.18e-05	0.24833
757	1.17e-05	0.2493
5280347	1.17e-05	0.249745
5280879	1.16e-05	0.250034
2719	1.16e-05	0.25051
5280373	1.16e-05	0.250597
70315	1.16e-05	0.250597
2153	1.15e-05	0.251266
637760	1.15e-05	0.251284
865	1.14e-05	0.252179
421	1.14e-05	0.252597
47289	1.14e-05	0.252615
487	1.14e-05	0.252842
991	1.13e-05	0.253334
6475228	1.13e-05	0.253482
6441677	1.12e-05	0.25409
670	1.12e-05	0.254149
5281326	1.12e-05	0.254609
1188	1.12e-05	0.25472
107674	1.12e-05	0.254884
14556929	1.11e-05	0.255082
5282263	1.11e-05	0.255183
6919	1.11e-05	0.255702
61503	1.11e-05	0.255951
439357	1.11e-05	0.256111
638015	1.1e-05	0.256563
107908	1.1e-05	0.25683
6184	1.1e-05	0.256952
10393	1.1e-05	0.257
66417	1.1e-05	0.257168
101609	1.09e-05	0.257392
6433159	1.09e-05	0.257741
5280723	1.09e-05	0.257794
439650	1.09e-05	0.258193
5368397	1.08e-05	0.258521
10663	1.08e-05	0.258531
990	1.08e-05	0.259108
439258	1.07e-05	0.259893
5282347	1.07e-05	0.260026
67678	1.06e-05	0.260768
805	1.06e-05	0.260864
6228	1.06e-05	0.261123
439284	1.06e-05	0.261713
20724	1.05e-05	0.262122
8989	1.05e-05	0.262289
529	1.05e-05	0.262815
119033	1.05e-05	0.263049
439579	1.04e-05	0.26319
440377	1.04e-05	0.263607
439626	1.03e-05	0.264375
149	1.03e-05	0.265226
16755624	1.02e-05	0.265798
3037582	1.01e-05	0.267899
60953	1.01e-05	0.268009
832	1e-05	0.268146
122724	1e-05	0.268308
3082015	1e-05	0.268323
931	9.98e-06	0.268912
439213	9.97e-06	0.269074
24892715	9.96e-06	0.269241
2249	9.94e-06	0.269479
65059	9.89e-06	0.270096
442428	9.87e-06	0.270356
39484	9.86e-06	0.270509
6406	9.84e-06	0.270715
637090	9.84e-06	0.270769
1237	9.83e-06	0.270884
1775	9.81e-06	0.271132
5280793	9.73e-06	0.272196
10877230	9.73e-06	0.272256
5282152	9.68e-06	0.272838
24892719	9.66e-06	0.27319
5756	9.62e-06	0.273631
92133	9.62e-06	0.273673
24828	9.61e-06	0.273761
45259169	9.61e-06	0.273796
114833	9.6e-06	0.273948
74688	9.59e-06	0.274149
439705	9.55e-06	0.274676
1146	9.53e-06	0.274849
4788	9.53e-06	0.274861
1549095	9.51e-06	0.27512
5281058	9.51e-06	0.275204
443154	9.38e-06	0.277015
1176	9.36e-06	0.277248
129	9.35e-06	0.277408
1145	9.32e-06	0.277885
169371	9.32e-06	0.277888
3520	9.31e-06	0.277945
3744	9.3e-06	0.278125
23724601	9.28e-06	0.278459
12599	9.27e-06	0.278622
957	9.26e-06	0.278721
8988	9.24e-06	0.27901
123912	9.24e-06	0.279037
61739	9.24e-06	0.279042
66414	9.22e-06	0.279244
807	9.22e-06	0.279317
9903	9.21e-06	0.279426
91482	9.2e-06	0.279632
5280784	9.2e-06	0.279646
186	9.19e-06	0.27979
6691	9.17e-06	0.28014
6211	9.15e-06	0.280337
335	9.14e-06	0.280461
673	9.14e-06	0.280518
3696	9.14e-06	0.280556
5375177	9.12e-06	0.280774
89472	9.11e-06	0.280906
6557	9.1e-06	0.28108
160666	9.07e-06	0.28149
23985	9.01e-06	0.282445
100427	9e-06	0.282593
6325	8.99e-06	0.282792
5282280	8.98e-06	0.282909
6590	8.96e-06	0.28321
439281	8.94e-06	0.283467
439174	8.88e-06	0.284406
11954011	8.88e-06	0.284434
439452	8.86e-06	0.284728
65058	8.82e-06	0.285356
5280490	8.81e-06	0.285431
92832	8.81e-06	0.285494
442775	8.81e-06	0.285507
23963	8.73e-06	0.286711
1530	8.7e-06	0.287223
114873	8.7e-06	0.28731
10631	8.69e-06	0.287482
637540	8.63e-06	0.288446
16500	8.63e-06	0.288464
637566	8.62e-06	0.288483
445713	8.62e-06	0.288563
115145	8.56e-06	0.289491
655	8.55e-06	0.289609
101543	8.55e-06	0.289707
151006	8.54e-06	0.289913
5357696	8.52e-06	0.29025
92824	8.51e-06	0.290285
439267	8.49e-06	0.290599
9548602	8.43e-06	0.291729
5281166	8.42e-06	0.291891
5819	8.42e-06	0.291897
443	8.41e-06	0.291937
5885531	8.39e-06	0.292381
445638	8.38e-06	0.292458
5312351	8.32e-06	0.293519
114861	8.18e-06	0.295939
13472	8.17e-06	0.296029
12665	8.17e-06	0.296044
94318	8.16e-06	0.296268
439645	8.15e-06	0.296497
23990	8.13e-06	0.296784
849	8.13e-06	0.296816
133246	8.13e-06	0.296856
57449	8.13e-06	0.296892
1119	8.11e-06	0.297138
10494	8.1e-06	0.297374
107744	8.09e-06	0.297539
5287939	8.07e-06	0.297887
873	8.06e-06	0.298035
92779	8.06e-06	0.298062
23964	8.03e-06	0.29855
643327	8.02e-06	0.298736
3562	8.02e-06	0.298857
80283	8.01e-06	0.29898
65124	8.01e-06	0.299049
6569	7.95e-06	0.300027
1054	7.9e-06	0.300956
119105	7.89e-06	0.301058
123802	7.87e-06	0.301442
5283731	7.85e-06	0.301826
5497182	7.83e-06	0.30215
32756	7.83e-06	0.302165
440041	7.83e-06	0.302172
5280378	7.83e-06	0.302203
220	7.82e-06	0.302337
199	7.82e-06	0.302353
119065	7.81e-06	0.302589
699	7.76e-06	0.303489
955	7.74e-06	0.303865
6443609	7.73e-06	0.304029
64945	7.7e-06	0.304722
5282146	7.67e-06	0.305162
104994	7.65e-06	0.305697
23724459	7.62e-06	0.306229
10705	7.61e-06	0.30644
441038	7.61e-06	0.306454
18343	7.6e-06	0.306515
8980	7.59e-06	0.306783
146570	7.58e-06	0.307001
1826	7.54e-06	0.307705
8617	7.54e-06	0.30781
74190	7.53e-06	0.30791
14180	7.51e-06	0.30848
1052	7.5e-06	0.308648
12530	7.46e-06	0.309375
2678	7.45e-06	0.309624
24238	7.44e-06	0.309726
439886	7.44e-06	0.309764
439278	7.42e-06	0.3102
23995	7.41e-06	0.310352
99735	7.39e-06	0.310876
6445562	7.38e-06	0.310906
385	7.37e-06	0.311217
5280650	7.36e-06	0.311371
12587	7.35e-06	0.311711
66868	7.34e-06	0.311844
7102	7.33e-06	0.311947
1044	7.3e-06	0.312552
5282379	7.3e-06	0.312717
44237185	7.29e-06	0.312806
5459810	7.27e-06	0.313258
448438	7.26e-06	0.313404
137	7.26e-06	0.313528
3348	7.25e-06	0.313643
83489	7.24e-06	0.313863
62453	7.23e-06	0.314024
70949	7.23e-06	0.314102
4171	7.12e-06	0.316418
119547	7.11e-06	0.316547
35717	7.1e-06	0.316758
96356	7.1e-06	0.316827
60795	7.1e-06	0.31688
3676	7.09e-06	0.316951
2724385	7.06e-06	0.31759
85782	7.06e-06	0.317714
439551	7.01e-06	0.318689
791	7.01e-06	0.318739
5281969	7.01e-06	0.318796
165331	7.01e-06	0.3188
65065	6.97e-06	0.319738
527	6.96e-06	0.319817
68152	6.96e-06	0.319848
9877306	6.95e-06	0.320153
5280353	6.94e-06	0.320213
49	6.94e-06	0.320416
948	6.93e-06	0.320477
2554	6.93e-06	0.3206
44176387	6.92e-06	0.320702
667490	6.9e-06	0.321136
408	6.9e-06	0.321152
42675	6.9e-06	0.321264
1031	6.89e-06	0.321299
439544	6.86e-06	0.322095
6338	6.85e-06	0.322255
24798682	6.85e-06	0.322263
15020	6.84e-06	0.322467
114852	6.82e-06	0.323072
5386	6.81e-06	0.323171
3830	6.8e-06	0.323341
445049	6.78e-06	0.323789
440015	6.77e-06	0.324149
145068	6.76e-06	0.32424
439176	6.75e-06	0.324489
144	6.7e-06	0.325644
643941	6.7e-06	0.325663
11421	6.68e-06	0.32616
439202	6.67e-06	0.326422
26612	6.66e-06	0.326614
6058	6.66e-06	0.326691
72886	6.66e-06	0.326708
105071	6.65e-06	0.3269
189733	6.62e-06	0.32749
5462244	6.61e-06	0.327728
6119	6.61e-06	0.327751
5280890	6.61e-06	0.327905
10583108	6.59e-06	0.328241
222786	6.5e-06	0.330577
447903	6.49e-06	0.330771
12736	6.46e-06	0.331397
644109	6.46e-06	0.33142
170612	6.46e-06	0.331547
8028	6.45e-06	0.331764
439459	6.44e-06	0.332046
105021	6.43e-06	0.332177
6166	6.42e-06	0.332486
123938	6.39e-06	0.33316
444679	6.36e-06	0.333925
5280507	6.34e-06	0.334515
23938	6.34e-06	0.334551
119607	6.34e-06	0.334574
5461123	6.32e-06	0.334891
92802	6.32e-06	0.335042
21100	6.31e-06	0.335246
3134	6.31e-06	0.335277
2966	6.31e-06	0.335312
5505	6.28e-06	0.336021
3035456	6.27e-06	0.336206
65076	6.27e-06	0.33624
5280535	6.24e-06	0.337171
193305	6.21e-06	0.337762
6450363	6.21e-06	0.337968
26613	6.2e-06	0.33821
2725	6.19e-06	0.338254
713	6.16e-06	0.339224
440735	6.13e-06	0.339865
273	6.13e-06	0.339889
5283389	6.11e-06	0.340414
10296	6.09e-06	0.340973
122121	6.06e-06	0.341735
13849	6.02e-06	0.343005
439229	6e-06	0.34347
5317750	5.98e-06	0.343905
439691	5.98e-06	0.344001
135191	5.97e-06	0.344322
1017	5.96e-06	0.344413
903	5.96e-06	0.344542
441037	5.96e-06	0.344576
3845	5.94e-06	0.344981
6743	5.94e-06	0.345075
4913	5.93e-06	0.345428
439604	5.92e-06	0.345496
998	5.91e-06	0.345921
123991	5.91e-06	0.345923
8663	5.89e-06	0.346396
5971	5.89e-06	0.346485
26840	5.88e-06	0.346697
68310	5.88e-06	0.346779
5429	5.88e-06	0.346823
439288	5.84e-06	0.347868
6326996	5.83e-06	0.348194
8094	5.82e-06	0.348376
439248	5.8e-06	0.349172
3639	5.78e-06	0.349602
5318532	5.76e-06	0.35008
3446	5.76e-06	0.350179
124143	5.74e-06	0.350887
25163993	5.74e-06	0.35093
68570	5.71e-06	0.351585
82400	5.7e-06	0.352058
5280733	5.69e-06	0.352355
846	5.67e-06	0.352931
247304	5.65e-06	0.353461
356	5.65e-06	0.353477
104896	5.65e-06	0.353499
440969	5.64e-06	0.35374
33037	5.64e-06	0.353816
439218	5.63e-06	0.354144
10470	5.62e-06	0.354313
5283144	5.61e-06	0.354602
6354	5.61e-06	0.354649
1549098	5.6e-06	0.355024
46174060	5.59e-06	0.355327
125468	5.57e-06	0.355813
2162	5.57e-06	0.355998
7489	5.56e-06	0.356039
5896	5.56e-06	0.356063
2088	5.55e-06	0.356602
57469	5.54e-06	0.356834
4585	5.53e-06	0.357026
5283454	5.53e-06	0.357105
444718	5.48e-06	0.358705
637796	5.48e-06	0.358737
439606	5.47e-06	0.358867
6613	5.46e-06	0.359326
342	5.44e-06	0.359702
5497163	5.44e-06	0.359744
11363	5.44e-06	0.359935
439316	5.44e-06	0.359954
91508	5.44e-06	0.360025
123914	5.43e-06	0.36009
5280458	5.42e-06	0.360518
6575	5.41e-06	0.360963
5459784	5.41e-06	0.360983
5781	5.4e-06	0.361205
64959	5.4e-06	0.361294
5810	5.39e-06	0.361532
161491	5.39e-06	0.361602
5283159	5.39e-06	0.361622
121920	5.37e-06	0.361996
863	5.34e-06	0.363164
123847	5.34e-06	0.363199
1388	5.31e-06	0.36392
37786	5.3e-06	0.364222
3082032	5.3e-06	0.364366
115015	5.29e-06	0.364696
8583	5.29e-06	0.364758
156414	5.27e-06	0.36523
65246	5.26e-06	0.365669
3035422	5.25e-06	0.365973
167685	5.24e-06	0.366416
99303	5.22e-06	0.366836
9060	5.22e-06	0.367074
445344	5.19e-06	0.367842
143	5.17e-06	0.368555
156	5.16e-06	0.369034
31260	5.14e-06	0.369606
674	5.13e-06	0.370031
23615404	5.12e-06	0.370306
10238	5.11e-06	0.370626
6436722	5.11e-06	0.370819
92153	5.1e-06	0.371091
73323	5.1e-06	0.371157
128861	5.09e-06	0.371362
119405	5.08e-06	0.371598
878	5.08e-06	0.371734
8180	5.08e-06	0.37176
1349907	5.07e-06	0.372081
2707	5.07e-06	0.372138
975	5.05e-06	0.372714
619	5.05e-06	0.372813
440104	5.04e-06	0.37299
31515	5.04e-06	0.373038
69602	5.03e-06	0.373557
5352426	5.02e-06	0.373631
7961	4.99e-06	0.374645
94204	4.99e-06	0.374743
439375	4.99e-06	0.374859
6438166	4.98e-06	0.375123
1182	4.98e-06	0.375147
535	4.96e-06	0.375768
904	4.94e-06	0.376433
3423265	4.94e-06	0.37649
5460104	4.91e-06	0.37752
5144	4.9e-06	0.378135
1068	4.89e-06	0.378363
5284371	4.88e-06	0.378763
10819	4.87e-06	0.379067
440624	4.86e-06	0.379345
445127	4.86e-06	0.379406
448839	4.86e-06	0.379442
140523	4.86e-06	0.379455
92787	4.86e-06	0.379485
43	4.84e-06	0.380024
14003	4.83e-06	0.380469
9294	4.8e-06	0.381737
166760	4.77e-06	0.382849
3767	4.76e-06	0.38297
10621	4.73e-06	0.384181
6421	4.73e-06	0.384342
300	4.71e-06	0.384949
616	4.71e-06	0.384985
165381	4.71e-06	0.384986
86	4.71e-06	0.385108
123831	4.69e-06	0.385785
439203	4.68e-06	0.386141
46173758	4.66e-06	0.38685
10805	4.64e-06	0.387649
2733536	4.63e-06	0.387935
5280451	4.62e-06	0.388308
46	4.62e-06	0.388605
9085	4.61e-06	0.388967
447145	4.61e-06	0.38897
5880	4.59e-06	0.389456
23993	4.59e-06	0.389689
3344189	4.56e-06	0.390705
159603	4.55e-06	0.391285
5359367	4.53e-06	0.392099
246983	4.52e-06	0.39232
92746	4.52e-06	0.392336
159325	4.52e-06	0.392562
2265	4.51e-06	0.392804
7839	4.49e-06	0.393675
133098	4.48e-06	0.39384
2380	4.48e-06	0.393929
445995	4.47e-06	0.394532
439370	4.44e-06	0.395764
128888	4.44e-06	0.395764
92753	4.43e-06	0.396124
107902	4.42e-06	0.396614
12544	4.42e-06	0.396651
4914	4.42e-06	0.396663
5280585	4.41e-06	0.396729
5282945	4.41e-06	0.397011
440707	4.41e-06	0.397023
249	4.4e-06	0.397321
3126	4.39e-06	0.397818
115089	4.37e-06	0.398499
1245	4.37e-06	0.398645
439287	4.36e-06	0.398924
80220	4.36e-06	0.39893
20484	4.36e-06	0.398937
138	4.36e-06	0.399178
107835	4.35e-06	0.399211
2130	4.35e-06	0.3994
115254	4.34e-06	0.399663
440996	4.33e-06	0.40037
25163997	4.33e-06	0.400386
11197	4.33e-06	0.400453
105068	4.32e-06	0.400684
69217	4.28e-06	0.402523
94214	4.27e-06	0.402825
439584	4.27e-06	0.402827
441074	4.25e-06	0.403794
847	4.24e-06	0.404076
91451	4.24e-06	0.404372
92907	4.24e-06	0.404399
10850	4.22e-06	0.405204
439277	4.22e-06	0.405223
800	4.2e-06	0.406195
123804	4.19e-06	0.406508
4644	4.19e-06	0.406529
428	4.17e-06	0.407107
7478	4.17e-06	0.40723
161255	4.17e-06	0.407247
439939	4.17e-06	0.407306
671	4.16e-06	0.40786
164739	4.15e-06	0.408185
1018	4.14e-06	0.408825
25058158	4.11e-06	0.409922
1833	4.11e-06	0.410071
83944	4.1e-06	0.410428
5212	4.1e-06	0.410485
119219	4.09e-06	0.410953
446013	4.09e-06	0.411118
443201	4.09e-06	0.41119
439924	4.08e-06	0.411642
5312983	4.05e-06	0.412905
2022	4.04e-06	0.41316
5460448	4.04e-06	0.41343
28598	4.03e-06	0.413632
6380	4.03e-06	0.413761
643990	4.03e-06	0.413828
6366	4.02e-06	0.414472
91528	4.01e-06	0.414504
440625	4e-06	0.415094
44176376	4e-06	0.415282
6450346	4e-06	0.415396
439744	3.99e-06	0.415765
24906330	3.98e-06	0.415893
108192	3.98e-06	0.416055
91474	3.98e-06	0.41612
445929	3.97e-06	0.416594
5283155	3.96e-06	0.416899
161166	3.96e-06	0.417014
443210	3.96e-06	0.417049
59	3.95e-06	0.417425
69362	3.95e-06	0.417477
19235	3.95e-06	0.417509
3080745	3.95e-06	0.41759
439227	3.95e-06	0.417773
439237	3.94e-06	0.41805
24771772	3.93e-06	0.418585
8299	3.93e-06	0.418731
60606	3.92e-06	0.418798
5283157	3.92e-06	0.418811
64969	3.92e-06	0.419207
16666	3.91e-06	0.419338
5280581	3.89e-06	0.420267
6473724	3.89e-06	0.420313
2331	3.88e-06	0.421208
1179	3.87e-06	0.421735
9061	3.86e-06	0.422005
46173807	3.85e-06	0.422533
439279	3.85e-06	0.422541
5280933	3.84e-06	0.422957
683	3.82e-06	0.424047
107541	3.82e-06	0.424094
449517	3.76e-06	0.426781
10114	3.76e-06	0.427187
5801	3.75e-06	0.427276
165007	3.75e-06	0.427675
159287	3.74e-06	0.42822
92810	3.73e-06	0.428349
439294	3.73e-06	0.428401
1092	3.72e-06	0.428874
5282360	3.72e-06	0.429258
4332	3.72e-06	0.429344
949	3.72e-06	0.42937
5333	3.71e-06	0.429412
162602	3.71e-06	0.429616
7302	3.7e-06	0.430056
8339	3.7e-06	0.430268
102175	3.69e-06	0.430822
11915	3.68e-06	0.431104
65253	3.68e-06	0.431501
8158	3.67e-06	0.431693
8215	3.65e-06	0.43264
5283632	3.65e-06	0.432723
6437063	3.65e-06	0.432795
92786	3.65e-06	0.432825
4595	3.65e-06	0.433032
5281912	3.63e-06	0.433752
1150	3.63e-06	0.434168
2266	3.62e-06	0.434594
454	3.61e-06	0.43503
81261	3.6e-06	0.435639
16950	3.59e-06	0.436156
37455	3.58e-06	0.436574
1136	3.58e-06	0.436834
31277	3.57e-06	0.437069
5546	3.57e-06	0.437097
6434253	3.56e-06	0.437548
64961	3.56e-06	0.437608
114926	3.56e-06	0.437743
1190	3.55e-06	0.438053
772	3.55e-06	0.438079
439439	3.55e-06	0.438098
7966	3.55e-06	0.438196
261	3.52e-06	0.4398
5284627	3.51e-06	0.440306
5497112	3.51e-06	0.440346
439244	3.48e-06	0.442176
193475	3.48e-06	0.442267
2812	3.48e-06	0.44232
439389	3.47e-06	0.442713
803	3.47e-06	0.442808
5358	3.47e-06	0.442943
8103	3.46e-06	0.443157
7967	3.46e-06	0.443496
763	3.45e-06	0.443701
99478	3.45e-06	0.444041
9543989	3.45e-06	0.444043
8530	3.44e-06	0.44449
16902	3.44e-06	0.444595
440962	3.44e-06	0.444704
123826	3.43e-06	0.444859
5280382	3.42e-06	0.445649
150856	3.41e-06	0.446113
663	3.4e-06	0.44666
5866	3.4e-06	0.446722
192	3.4e-06	0.447022
439251	3.39e-06	0.447086
161815	3.39e-06	0.4472
68374	3.39e-06	0.447415
38166	3.39e-06	0.447629
92105	3.38e-06	0.447985
5281116	3.37e-06	0.44866
440728	3.36e-06	0.448933
637517	3.36e-06	0.449192
252	3.36e-06	0.449378
447	3.35e-06	0.449673
109	3.35e-06	0.449853
439191	3.35e-06	0.449929
5255	3.34e-06	0.450043
89	3.34e-06	0.450521
10469	3.33e-06	0.450921
12473	3.33e-06	0.450953
5280888	3.32e-06	0.451515
23974	3.31e-06	0.452314
11146	3.29e-06	0.453145
439424	3.28e-06	0.453691
3000226	3.28e-06	0.454058
10037499	3.28e-06	0.454279
24798684	3.27e-06	0.454569
64956	3.27e-06	0.454656
230	3.27e-06	0.454732
10457	3.27e-06	0.454762
440431	3.26e-06	0.455104
723	3.26e-06	0.455181
868	3.24e-06	0.456396
128869	3.24e-06	0.456527
79437	3.24e-06	0.456616
445580	3.24e-06	0.456724
439762	3.23e-06	0.45693
440948	3.23e-06	0.457099
121978	3.23e-06	0.457195
811	3.21e-06	0.458062
439653	3.19e-06	0.45928
18230	3.19e-06	0.459302
6436082	3.19e-06	0.459449
4649	3.18e-06	0.460465
105074	3.15e-06	0.461825
24401	3.15e-06	0.462433
18418	3.14e-06	0.462714
5510	3.14e-06	0.46286
16129616	3.13e-06	0.463113
5280880	3.13e-06	0.463196
11426583	3.13e-06	0.463416
6736	3.13e-06	0.463452
3080625	3.12e-06	0.463853
10442	3.12e-06	0.46413
439577	3.12e-06	0.464236
439415	3.11e-06	0.464612
126897	3.11e-06	0.464882
456	3.1e-06	0.465078
439862	3.1e-06	0.465083
440045	3.1e-06	0.465231
6602426	3.1e-06	0.465381
9305	3.1e-06	0.46558
4901	3.1e-06	0.465592
119593	3.09e-06	0.466056
69248	3.09e-06	0.466232
4021	3.08e-06	0.466495
67701	3.08e-06	0.466801
1021	3.07e-06	0.467184
149096	3.07e-06	0.467494
4095	3.07e-06	0.467526
66416	3.06e-06	0.468091
107904	3.05e-06	0.468361
1669	3.05e-06	0.468848
170	3.05e-06	0.468965
644175	3.04e-06	0.469046
688597	3.04e-06	0.469306
114935	3.02e-06	0.470426
558	3.02e-06	0.470624
440273	3.02e-06	0.471022
107812	3.01e-06	0.471607
441481	3.01e-06	0.471758
6535	3e-06	0.472036
656601	3e-06	0.472156
10685	3e-06	0.472404
3036580	2.99e-06	0.472609
160603	2.97e-06	0.473921
444797	2.97e-06	0.473973
76900	2.97e-06	0.47402
5280881	2.97e-06	0.474204
439249	2.96e-06	0.475132
3614	2.95e-06	0.475278
1131	2.95e-06	0.475473
24472	2.95e-06	0.475549
5486953	2.95e-06	0.475694
169148	2.94e-06	0.476147
123732	2.93e-06	0.476685
6443013	2.93e-06	0.47672
5864	2.93e-06	0.476734
10467	2.93e-06	0.477267
242332	2.92e-06	0.47746
439400	2.92e-06	0.477642
643	2.91e-06	0.478039
121885	2.91e-06	0.478126
440615	2.91e-06	0.478561
5283134	2.9e-06	0.478806
2477	2.9e-06	0.478825
17756737	2.9e-06	0.478886
442793	2.9e-06	0.479226
496	2.89e-06	0.479491
8314	2.89e-06	0.479686
5460873	2.89e-06	0.479928
2682	2.89e-06	0.480079
947	2.88e-06	0.480351
3037556	2.88e-06	0.480438
441443	2.88e-06	0.480508
71398	2.86e-06	0.48195
9947823	2.85e-06	0.48231
5353269	2.84e-06	0.483272
439286	2.83e-06	0.483858
439186	2.83e-06	0.483941
1055	2.82e-06	0.485147
439291	2.81e-06	0.485459
36511	2.81e-06	0.485594
5280724	2.8e-06	0.48607
5280564	2.79e-06	0.486705
54575	2.79e-06	0.487059
71082	2.78e-06	0.487454
36523	2.78e-06	0.487802
31254	2.77e-06	0.488397
92135	2.77e-06	0.488755
13160	2.77e-06	0.488805
26934	2.77e-06	0.488866
735	2.76e-06	0.488961
16133805	2.76e-06	0.488967
123962	2.75e-06	0.490066
5312	2.75e-06	0.490147
118	2.74e-06	0.490976
439231	2.73e-06	0.491206
10594	2.73e-06	0.491299
24771780	2.72e-06	0.492175
6326954	2.72e-06	0.492455
104756	2.71e-06	0.493013
439508	2.7e-06	0.493575
449534	2.7e-06	0.493579
14178745	2.7e-06	0.493715
5460887	2.7e-06	0.493741
12232	2.7e-06	0.494076
439982	2.69e-06	0.494584
9904001	2.68e-06	0.494998
942	2.68e-06	0.495049
5281699	2.68e-06	0.495217
5280720	2.68e-06	0.495261
5280883	2.68e-06	0.495316
5002	2.68e-06	0.495605
8640	2.68e-06	0.495682
91531	2.67e-06	0.495778
440558	2.66e-06	0.496722
37456	2.66e-06	0.496846
79034	2.66e-06	0.497088
2758	2.65e-06	0.497461
7866	2.65e-06	0.497845
5283039	2.65e-06	0.497968
2771	2.64e-06	0.49826
24892789	2.64e-06	0.498302
121893	2.64e-06	0.498525
439853	2.63e-06	0.498844
5280893	2.63e-06	0.498884
9533	2.62e-06	0.499666
447123	2.62e-06	0.499753
6436043	2.62e-06	0.49977
68617	2.61e-06	0.500419
442009	2.61e-06	0.500855
75	2.59e-06	0.502452
3081408	2.59e-06	0.502697
10243361	2.59e-06	0.502775
150	2.58e-06	0.502827
151438	2.58e-06	0.50293
5656	2.58e-06	0.502958
18068	2.57e-06	0.503933
2724480	2.57e-06	0.504071
5280719	2.57e-06	0.504113
17756769	2.57e-06	0.504185
115064	2.57e-06	0.504385
440994	2.56e-06	0.504781
10140	2.56e-06	0.50483
7909	2.56e-06	0.504864
3246006	2.56e-06	0.504938
123953	2.56e-06	0.504967
4298878	2.56e-06	0.50505
107738	2.56e-06	0.505217
23724466	2.55e-06	0.505417
440573	2.55e-06	0.50543
439963	2.55e-06	0.505489
10253	2.55e-06	0.505971
440709	2.54e-06	0.506051
98	2.54e-06	0.506368
439714	2.53e-06	0.506868
18519	2.53e-06	0.507299
1034	2.52e-06	0.507908
439905	2.5e-06	0.50933
11756	2.5e-06	0.509542
439245	2.5e-06	0.50968
150841	2.49e-06	0.510148
439446	2.49e-06	0.510275
440137	2.49e-06	0.510286
5315472	2.49e-06	0.510382
6444117	2.49e-06	0.510676
3081383	2.49e-06	0.510768
1832	2.49e-06	0.51083
439273	2.49e-06	0.510834
16755623	2.49e-06	0.510936
91477	2.48e-06	0.511135
444150	2.48e-06	0.511168
123694	2.48e-06	0.511391
65249	2.47e-06	0.51227
123917	2.47e-06	0.512312
11552	2.47e-06	0.512401
6436079	2.47e-06	0.512478
5280561	2.47e-06	0.51251
440670	2.46e-06	0.512916
169019	2.46e-06	0.513015
160663	2.46e-06	0.513283
5699	2.45e-06	0.513632
5280700	2.45e-06	0.513975
4970	2.43e-06	0.515275
5281120	2.43e-06	0.515431
439371	2.43e-06	0.515984
439396	2.42e-06	0.516089
439423	2.42e-06	0.516256
11966111	2.42e-06	0.516257
9838356	2.42e-06	0.516519
440721	2.42e-06	0.516747
440717	2.41e-06	0.517182
1166	2.41e-06	0.517194
256737	2.41e-06	0.517204
699414	2.41e-06	0.517659
439536	2.41e-06	0.517714
449043	2.4e-06	0.51791
439788	2.4e-06	0.518316
5362549	2.39e-06	0.519227
3505109	2.38e-06	0.519786
439436	2.38e-06	0.519888
3036914	2.37e-06	0.52064
5710148	2.37e-06	0.520862
988	2.37e-06	0.521126
439315	2.36e-06	0.521481
8618	2.36e-06	0.521562
853433	2.36e-06	0.521574
125128	2.36e-06	0.521745
643798	2.35e-06	0.522376
5322095	2.35e-06	0.522524
23724475	2.35e-06	0.522545
193735	2.34e-06	0.523177
644066	2.34e-06	0.523249
46873829	2.34e-06	0.523285
613	2.34e-06	0.52344
6419712	2.34e-06	0.523912
5360697	2.33e-06	0.524126
52	2.32e-06	0.525169
23724498	2.32e-06	0.525201
632	2.32e-06	0.525258
68144	2.32e-06	0.525295
185792	2.31e-06	0.526073
7046	2.31e-06	0.526147
6437392	2.31e-06	0.526357
321	2.31e-06	0.526592
107712	2.3e-06	0.526887
444	2.3e-06	0.526907
23724463	2.3e-06	0.527147
8193	2.3e-06	0.527229
6723	2.3e-06	0.527247
45480617	2.3e-06	0.527401
123800	2.29e-06	0.527815
1122	2.29e-06	0.528159
5289090	2.29e-06	0.528312
5459858	2.29e-06	0.528369
164795	2.28e-06	0.528737
88412	2.28e-06	0.528942
444485	2.28e-06	0.529005
6213	2.27e-06	0.529669
165361	2.27e-06	0.529908
5280745	2.26e-06	0.530545
484	2.26e-06	0.530576
440917	2.26e-06	0.530624
11318	2.26e-06	0.531293
440611	2.26e-06	0.531326
2148	2.26e-06	0.531349
5311080	2.25e-06	0.531687
6453841	2.25e-06	0.531806
439432	2.25e-06	0.531817
46173804	2.25e-06	0.532078
12025	2.25e-06	0.532103
3152	2.24e-06	0.53262
115255	2.24e-06	0.532787
439385	2.24e-06	0.532883
6290	2.24e-06	0.532962
16722112	2.23e-06	0.534094
16722111	2.23e-06	0.534094
69371	2.23e-06	0.53413
73386	2.21e-06	0.535735
48	2.21e-06	0.535909
129846	2.2e-06	0.536254
4671	2.2e-06	0.53628
916	2.2e-06	0.536461
5353355	2.19e-06	0.53715
97328	2.19e-06	0.537229
102544	2.19e-06	0.537234
218	2.19e-06	0.537556
5460671	2.19e-06	0.537873
440179	2.18e-06	0.538141
5497181	2.18e-06	0.538166
80349	2.17e-06	0.539092
151725	2.17e-06	0.539676
6849	2.16e-06	0.540036
27812	2.16e-06	0.540043
66535	2.16e-06	0.54089
70703	2.16e-06	0.540947
70912	2.15e-06	0.541141
638072	2.14e-06	0.54207
11706915	2.14e-06	0.542277
86845	2.14e-06	0.542299
122356	2.14e-06	0.542763
10428	2.14e-06	0.542888
1662	2.13e-06	0.543155
9543133	2.13e-06	0.543518
5280837	2.13e-06	0.543621
5462261	2.12e-06	0.544494
181976	2.12e-06	0.544774
710	2.11e-06	0.545005
1013	2.11e-06	0.545751
33042	2.1e-06	0.546152
114881	2.1e-06	0.546954
8175	2.09e-06	0.547348
504	2.08e-06	0.548123
46173742	2.08e-06	0.548269
5280361	2.07e-06	0.54951
123743	2.07e-06	0.549578
105131	2.07e-06	0.549759
3866	2.06e-06	0.550119
173	2.06e-06	0.550162
65074	2.06e-06	0.550394
6438629	2.06e-06	0.550652
5280891	2.06e-06	0.550674
439292	2.05e-06	0.551267
65095	2.05e-06	0.551519
10465	2.05e-06	0.55174
193516	2.04e-06	0.552392
188324	2.04e-06	0.552552
99288	2.04e-06	0.553029
5460164	2.03e-06	0.553315
65126	2.03e-06	0.553342
3036931	2.03e-06	0.553764
440021	2.03e-06	0.55401
17756767	2.02e-06	0.554324
440349	2.02e-06	0.555131
102547	2e-06	0.556453
440753	2e-06	0.556796
6568	2e-06	0.557172
101544	1.99e-06	0.557562
631	1.99e-06	0.557563
440940	1.99e-06	0.558028
11302	1.99e-06	0.558198
123658	1.98e-06	0.5589
160753	1.98e-06	0.558951
121396	1.98e-06	0.55902
25245222	1.98e-06	0.559033
439264	1.98e-06	0.559607
5287432	1.97e-06	0.55994
160556	1.97e-06	0.559949
105	1.97e-06	0.560002
5281127	1.97e-06	0.560369
23724469	1.96e-06	0.561179
91475	1.96e-06	0.561414
11536759	1.96e-06	0.561425
5311081	1.96e-06	0.561629
192781	1.96e-06	0.561702
1864	1.96e-06	0.561755
439846	1.96e-06	0.561768
440210	1.95e-06	0.562034
92258	1.95e-06	0.562164
3034759	1.95e-06	0.562191
15719509	1.95e-06	0.562862
6560	1.94e-06	0.562924
161460	1.94e-06	0.56298
5280383	1.94e-06	0.563699
21706	1.93e-06	0.564279
397	1.93e-06	0.564279
643993	1.93e-06	0.564562
24892725	1.93e-06	0.564856
718	1.93e-06	0.564961
65109	1.92e-06	0.565246
10349	1.92e-06	0.565382
439154	1.92e-06	0.565628
724	1.92e-06	0.565874
440190	1.92e-06	0.566121
207	1.92e-06	0.566186
440961	1.91e-06	0.566715
97217	1.9e-06	0.567458
10667	1.9e-06	0.567514
83126	1.9e-06	0.567556
5356793	1.9e-06	0.567668
225936	1.9e-06	0.568094
656506	1.89e-06	0.568565
119226	1.89e-06	0.568648
5462234	1.89e-06	0.569218
124072	1.88e-06	0.569676
10090750	1.88e-06	0.57027
439985	1.88e-06	0.570422
165186	1.87e-06	0.570881
71485	1.87e-06	0.570918
134494	1.87e-06	0.571025
440237	1.87e-06	0.571152
92904	1.87e-06	0.5713
1137	1.87e-06	0.571469
7808	1.86e-06	0.571912
65252	1.86e-06	0.572493
439636	1.85e-06	0.573348
46173710	1.85e-06	0.57345
439283	1.85e-06	0.573482
5283387	1.85e-06	0.57382
6576	1.85e-06	0.57401
25435	1.85e-06	0.574111
3269	1.84e-06	0.574676
98009	1.84e-06	0.574725
222285	1.84e-06	0.575005
24883423	1.84e-06	0.575024
5497113	1.84e-06	0.575044
150941	1.84e-06	0.575194
216	1.84e-06	0.575212
405	1.84e-06	0.575235
158980	1.84e-06	0.575268
6831	1.83e-06	0.575562
101770	1.83e-06	0.575656
5280518	1.83e-06	0.575706
1129	1.83e-06	0.57624
439290	1.83e-06	0.5764
648	1.83e-06	0.576408
69160	1.82e-06	0.576653
3014145	1.82e-06	0.576859
49791940	1.81e-06	0.577859
252379	1.8e-06	0.578903
25561	1.8e-06	0.578997
165388	1.79e-06	0.580066
6276	1.79e-06	0.580474
13387	1.79e-06	0.580527
439165	1.79e-06	0.580551
9552078	1.79e-06	0.580833
13351	1.79e-06	0.580885
297	1.79e-06	0.580961
123871	1.78e-06	0.58168
168038	1.78e-06	0.581703
123986	1.77e-06	0.582751
94216	1.77e-06	0.582959
440687	1.77e-06	0.583078
6834	1.76e-06	0.583965
111064	1.75e-06	0.585299
6759	1.75e-06	0.585318
601633	1.75e-06	0.585608
65559	1.75e-06	0.585869
11147	1.74e-06	0.586249
127296	1.74e-06	0.586849
219833	1.73e-06	0.587529
439892	1.73e-06	0.58821
439313	1.73e-06	0.588234
5363137	1.72e-06	0.588673
10455	1.72e-06	0.588755
186004	1.72e-06	0.589
194695	1.72e-06	0.589001
440591	1.72e-06	0.589206
972	1.72e-06	0.589602
362	1.72e-06	0.589762
217	1.72e-06	0.589776
439419	1.71e-06	0.589837
461776	1.71e-06	0.590059
6989	1.71e-06	0.590663
115244	1.71e-06	0.590926
2944	1.7e-06	0.591311
439833	1.7e-06	0.591548
6440956	1.7e-06	0.591557
11103	1.7e-06	0.59181
159664	1.7e-06	0.591813
8575	1.69e-06	0.592541
[truncated: 1,735 more rows]
